# Supplementary material for: Alkali metal complexes of an enantiopure iminophosphonamide ligand with bright delayed fluorescence
Source: Chem Sci. 2019 Apr 9;10(18):4742–9. doi: 10.1039/c9sc00629j (PMC6510313; doi:10.1039/c9sc00629j)
Supplement: Supplementary file 2 [file SC-010-C9SC00629J-s002.cif]

# Electronic Supplementary Material (ESI) for Chemical Science.
# This journal is © The Royal Society of Chemistry 2019

####################################################################### 
# 
# This file contains crystal structure data downloaded from the 
# Cambridge Structural Database (CSD) hosted by the Cambridge 
# Crystallographic Data Centre (CCDC).
# 
# Full information about CCDC data access policies and citation 
# guidelines are available at http://www.ccdc.cam.ac.uk/access/V1 
# 
# Audit and citation data items may have been added by the CCDC. 
# Please retain this information to preserve the provenance of 
# this file and to allow appropriate attribution of the data. 
# 
#######################################################################

data_tjf013
_database_code_depnum_ccdc_archive 'CCDC 1892950'
loop_
_audit_author_name
_audit_author_address
'Thomas J. Feuerstein'
;KIT
Germany
;
_audit_update_record             
;
2019-01-23 deposited with the CCDC.	2019-03-12 downloaded from the CCDC.
;
_audit_creation_date             2019-01-22
_audit_creation_method           
;
Olex2 1.2
(compiled 2018.05.29 svn.r3508 for OlexSys, GUI svn.r5506)
;
_shelx_SHELXL_version_number     2018/3

#==============================================================================
_chemical_name_common            ?
_chemical_name_systematic        ?
_chemical_formula_moiety         'C28 H29 N2 P'
_chemical_formula_sum            'C28 H29 N2 P'
_chemical_formula_weight         424.50
_chemical_absolute_configuration rmad
_chemical_melting_point          ?
loop_
_atom_type_symbol
_atom_type_description
_atom_type_scat_dispersion_real
_atom_type_scat_dispersion_imag
_atom_type_scat_source
C C 0.0033 0.0016 'International Tables Vol C Tables 4.2.6.8 and 6.1.1.4'
H H 0.0000 0.0000 'International Tables Vol C Tables 4.2.6.8 and 6.1.1.4'
N N 0.0061 0.0033 'International Tables Vol C Tables 4.2.6.8 and 6.1.1.4'
P P 0.1023 0.0942 'International Tables Vol C Tables 4.2.6.8 and 6.1.1.4'

_shelx_space_group_comment       
;
The symmetry employed for this shelxl refinement is uniquely defined
by the following loop, which should always be used as a source of
symmetry information in preference to the above space-group names.
They are only intended as comments.
;
_space_group_crystal_system      monoclinic
_space_group_IT_number           4
_space_group_name_H-M_alt        'P 1 21 1'
_space_group_name_Hall           'P 2yb'
loop_
_space_group_symop_operation_xyz
'x, y, z'
'-x, y+1/2, -z'

_cell_length_a                   9.3700(19)
_cell_length_b                   31.240(6)
_cell_length_c                   15.940(3)
_cell_angle_alpha                90
_cell_angle_beta                 91.60(3)
_cell_angle_gamma                90
_cell_volume                     4664.1(16)
_cell_formula_units_Z            8
_cell_measurement_reflns_used    30929
_cell_measurement_temperature    110
_cell_measurement_theta_max      28.24
_cell_measurement_theta_min      1.28
_shelx_estimated_absorpt_T_max   0.979
_shelx_estimated_absorpt_T_min   0.970
_exptl_absorpt_coefficient_mu    0.135
_exptl_absorpt_correction_T_max  0.9871
_exptl_absorpt_correction_T_min  0.9712
_exptl_absorpt_correction_type   integration
_exptl_absorpt_process_details   'STOE X-Red & X-Shape & LANA'
_exptl_absorpt_special_details   ?
_exptl_crystal_colour            colourless
_exptl_crystal_colour_primary    colourless
_exptl_crystal_density_diffrn    1.209
_exptl_crystal_density_meas      ?
_exptl_crystal_density_method    ?
_exptl_crystal_description       prism
_exptl_crystal_F_000             1808
_exptl_crystal_size_max          0.227
_exptl_crystal_size_mid          0.202
_exptl_crystal_size_min          0.161
_exptl_transmission_factor_max   ?
_exptl_transmission_factor_min   ?
_diffrn_reflns_av_R_equivalents  0.0489
_diffrn_reflns_av_unetI/netI     0.0991
_diffrn_reflns_Laue_measured_fraction_full 0.997
_diffrn_reflns_Laue_measured_fraction_max 0.987
_diffrn_reflns_limit_h_max       11
_diffrn_reflns_limit_h_min       -11
_diffrn_reflns_limit_k_max       38
_diffrn_reflns_limit_k_min       -38
_diffrn_reflns_limit_l_max       18
_diffrn_reflns_limit_l_min       -19
_diffrn_reflns_number            43006
_diffrn_reflns_point_group_measured_fraction_full 0.987
_diffrn_reflns_point_group_measured_fraction_max 0.976
_diffrn_reflns_theta_full        26.000
_diffrn_reflns_theta_max         26.131
_diffrn_reflns_theta_min         1.304
_diffrn_ambient_temperature      110.0
_diffrn_detector_area_resol_mean ?
_diffrn_measured_fraction_theta_full 0.997
_diffrn_measured_fraction_theta_max 0.987
_diffrn_measurement_device_type  'STOE STADIVARI'
_diffrn_measurement_method       '\w scans'
_diffrn_radiation_monochromator  graphite
_diffrn_radiation_type           MoK\a
_diffrn_radiation_wavelength     0.71073
_diffrn_source                   ?
_diffrn_special_details          ?
_reflns_Friedel_coverage         0.941
_reflns_Friedel_fraction_full    0.976
_reflns_Friedel_fraction_max     0.965
_reflns_number_gt                13155
_reflns_number_total             18162
_reflns_special_details          
;
 Reflections were merged by SHELXL according to the crystal
 class for the calculation of statistics and refinement.
 
 _reflns_Friedel_fraction is defined as the number of unique
 Friedel pairs measured divided by the number that would be
 possible theoretically, ignoring centric projections and
 systematic absences.
;
_reflns_threshold_expression     'I > 2\s(I)'
_computing_cell_refinement       ?
_computing_data_collection       ?
_computing_data_reduction        ?
_computing_molecular_graphics    'Olex2 (Dolomanov et al., 2009)'
_computing_publication_material  'Olex2 (Dolomanov et al., 2009)'
_computing_structure_refinement  'ShelXL (Sheldrick, 2015)'
_computing_structure_solution    ?
_refine_diff_density_max         0.239
_refine_diff_density_min         -0.182
_refine_diff_density_rms         0.033
_refine_ls_abs_structure_details 
;
 Flack x determined using 4442 quotients [(I+)-(I-)]/[(I+)+(I-)]
 (Parsons, Flack and Wagner, Acta Cryst. B69 (2013) 249-259).
;
_refine_ls_abs_structure_Flack   -0.07(6)
_refine_ls_extinction_coef       .
_refine_ls_extinction_method     none
_refine_ls_goodness_of_fit_ref   0.760
_refine_ls_hydrogen_treatment    mixed
_refine_ls_matrix_type           full
_refine_ls_number_parameters     1137
_refine_ls_number_reflns         18162
_refine_ls_number_restraints     1
_refine_ls_R_factor_all          0.0591
_refine_ls_R_factor_gt           0.0400
_refine_ls_restrained_S_all      0.760
_refine_ls_shift/su_max          0.001
_refine_ls_shift/su_mean         0.000
_refine_ls_structure_factor_coef Fsqd
_refine_ls_weighting_details     'w=1/[\s^2^(Fo^2^)] where P=(Fo^2^+2Fc^2^)/3'
_refine_ls_weighting_scheme      calc
_refine_ls_wR_factor_gt          0.0702
_refine_ls_wR_factor_ref         0.0750
_refine_special_details          ?
_olex2_refinement_description    
;
1. Fixed Uiso
 At 1.2 times of:
  All C(H) groups, All C(H,H,H,H,H) groups
 At 1.5 times of:
  All C(H,H,H) groups
2.a Ternary CH refined with riding coordinates:
 C1(H1A), C9(H9), C29(H29), C37(H37), C57(H57), C65(H65), C85(H85), C93(H93)
2.b Aromatic/amide H refined with riding coordinates:
 C4(H4), C5(H5), C6(H6), C7(H7), C8(H8), C12(H12), C13(H13), C14(H14),
 C15(H15), C16(H16), C18(H18), C19(H19), C20(H20), C21(H21), C22(H22), C24(H24),
  C25(H25), C26(H26), C27(H27), C28(H28), C32(H32), C33(H33), C34(H34),
 C35(H35), C36(H36), C40(H40), C41(H41), C42(H42), C43(H43), C44(H44), C46(H46),
  C47(H47), C48(H48), C49(H49), C50(H50), C52(H52), C53(H53), C54(H54),
 C55(H55), C56(H56), C60(H60), C61(H61), C62(H62), C63(H63), C64(H64), C68(H68),
  C69(H69), C70(H70), C71(H71), C72(H72), C74(H74), C75(H75), C76(H76),
 C77(H77), C78(H78), C80(H80), C81(H81), C82(H82), C83(H83), C84(H84), C88(H88),
  C89(H89), C90(H90), C91(H91), C92(H92), C96(H96), C97(H97), C98(H98),
 C99(H99), C100(H100), C102(H102), C103(H103), C104(H104), C105(H105),
 C106(H106), C108(H108), C109(H109), C110(H110), C111(H111), C112(H112)
2.c Idealised Me refined as rotating group:
 C2(H2A,H2B,H2C), C10(H10A,H10B,H10C), C30(H30A,H30B,H30C), C38(H38A,H38B,
 H38C), C58(H58A,H58B,H58C), C66(H66A,H66B,H66C), C86(H86A,H86B,H86C), C94(H94A,
 H94B,H94C)
;
_atom_sites_solution_hydrogens   mixed
_atom_sites_solution_primary     ?
_atom_sites_solution_secondary   ?
loop_
_atom_site_label
_atom_site_type_symbol
_atom_site_fract_x
_atom_site_fract_y
_atom_site_fract_z
_atom_site_U_iso_or_equiv
_atom_site_adp_type
_atom_site_occupancy
_atom_site_site_symmetry_order
_atom_site_calc_flag
_atom_site_refinement_flags_posn
_atom_site_refinement_flags_adp
_atom_site_refinement_flags_occupancy
_atom_site_disorder_assembly
_atom_site_disorder_group
P1 P 0.74750(9) 0.60045(3) 0.61921(5) 0.02558(19) Uani 1 1 d . . . . .
N1 N 0.7769(3) 0.65258(10) 0.6397(2) 0.0289(7) Uani 1 1 d . . . . .
N2 N 0.6830(3) 0.58516(10) 0.53302(18) 0.0308(7) Uani 1 1 d . . . . .
C1 C 0.8353(4) 0.68136(13) 0.5745(2) 0.0325(8) Uani 1 1 d . . . . .
H1A H 0.799919 0.671180 0.518183 0.039 Uiso 1 1 calc R . . . .
C2 C 0.9981(4) 0.68022(15) 0.5761(3) 0.0467(10) Uani 1 1 d . . . . .
H2A H 1.034473 0.685867 0.633312 0.070 Uiso 1 1 calc GR . . . .
H2B H 1.034016 0.702121 0.538095 0.070 Uiso 1 1 calc GR . . . .
H2C H 1.030472 0.651935 0.558069 0.070 Uiso 1 1 calc GR . . . .
C3 C 0.7779(4) 0.72620(12) 0.5885(2) 0.0299(8) Uani 1 1 d . . . . .
C4 C 0.8278(4) 0.75165(14) 0.6538(2) 0.0394(9) Uani 1 1 d . . . . .
H4 H 0.901410 0.741285 0.690675 0.047 Uiso 1 1 calc R . . . .
C5 C 0.7716(5) 0.79224(14) 0.6662(3) 0.0489(11) Uani 1 1 d . . . . .
H5 H 0.804514 0.809137 0.712346 0.059 Uiso 1 1 calc R . . . .
C6 C 0.6683(5) 0.80791(14) 0.6116(3) 0.0475(11) Uani 1 1 d . . . . .
H6 H 0.630124 0.835766 0.619306 0.057 Uiso 1 1 calc R . . . .
C7 C 0.6205(5) 0.78283(16) 0.5454(3) 0.0499(11) Uani 1 1 d . . . . .
H7 H 0.549764 0.793649 0.507196 0.060 Uiso 1 1 calc R . . . .
C8 C 0.6743(4) 0.74217(14) 0.5341(3) 0.0407(9) Uani 1 1 d . . . . .
H8 H 0.639757 0.725135 0.488531 0.049 Uiso 1 1 calc R . . . .
C9 C 0.5335(4) 0.58795(12) 0.5061(2) 0.0327(8) Uani 1 1 d . . . . .
H9 H 0.472809 0.584878 0.556309 0.039 Uiso 1 1 calc R . . . .
C10 C 0.5019(5) 0.55063(14) 0.4462(3) 0.0538(13) Uani 1 1 d . . . . .
H10A H 0.400825 0.551144 0.428772 0.081 Uiso 1 1 calc GR . . . .
H10B H 0.523696 0.523555 0.474871 0.081 Uiso 1 1 calc GR . . . .
H10C H 0.561016 0.553296 0.396735 0.081 Uiso 1 1 calc GR . . . .
C11 C 0.4939(4) 0.62943(12) 0.4612(2) 0.0283(8) Uani 1 1 d . . . . .
C12 C 0.3714(4) 0.65133(13) 0.4815(2) 0.0346(9) Uani 1 1 d . . . . .
H12 H 0.315911 0.641280 0.526387 0.042 Uiso 1 1 calc R . . . .
C13 C 0.3279(4) 0.68745(14) 0.4380(3) 0.0393(9) Uani 1 1 d . . . . .
H13 H 0.243976 0.702138 0.453654 0.047 Uiso 1 1 calc R . . . .
C14 C 0.4058(4) 0.70229(13) 0.3719(2) 0.0367(9) Uani 1 1 d . . . . .
H14 H 0.375294 0.726915 0.341354 0.044 Uiso 1 1 calc R . . . .
C15 C 0.5295(4) 0.68084(13) 0.3504(2) 0.0327(8) Uani 1 1 d . . . . .
H15 H 0.584158 0.690820 0.305037 0.039 Uiso 1 1 calc R . . . .
C16 C 0.5729(4) 0.64491(12) 0.3951(2) 0.0301(8) Uani 1 1 d . . . . .
H16 H 0.658153 0.630595 0.380438 0.036 Uiso 1 1 calc R . . . .
C17 C 0.9199(4) 0.57541(12) 0.6289(2) 0.0287(8) Uani 1 1 d . . . . .
C18 C 0.9503(4) 0.54037(12) 0.5778(2) 0.0309(8) Uani 1 1 d . . . . .
H18 H 0.879481 0.529879 0.539309 0.037 Uiso 1 1 calc R . . . .
C19 C 1.0825(4) 0.52091(14) 0.5830(2) 0.0371(9) Uani 1 1 d . . . . .
H19 H 1.103234 0.497509 0.547283 0.044 Uiso 1 1 calc R . . . .
C20 C 1.1843(4) 0.53555(14) 0.6402(3) 0.0413(10) Uani 1 1 d . . . . .
H20 H 1.275598 0.522336 0.643372 0.050 Uiso 1 1 calc R . . . .
C21 C 1.1545(4) 0.56921(14) 0.6927(3) 0.0428(10) Uani 1 1 d . . . . .
H21 H 1.224627 0.578862 0.732595 0.051 Uiso 1 1 calc R . . . .
C22 C 1.0214(4) 0.58905(13) 0.6873(2) 0.0375(9) Uani 1 1 d . . . . .
H22 H 1.000477 0.612054 0.723964 0.045 Uiso 1 1 calc R . . . .
C23 C 0.6500(4) 0.58498(12) 0.7122(2) 0.0267(8) Uani 1 1 d . . . . .
C24 C 0.5649(4) 0.54894(12) 0.7056(2) 0.0282(8) Uani 1 1 d . . . . .
H24 H 0.559721 0.533505 0.654277 0.034 Uiso 1 1 calc R . . . .
C25 C 0.4869(4) 0.53508(12) 0.7730(2) 0.0303(8) Uani 1 1 d . . . . .
H25 H 0.428895 0.510221 0.767880 0.036 Uiso 1 1 calc R . . . .
C26 C 0.4936(4) 0.55747(13) 0.8477(2) 0.0333(8) Uani 1 1 d . . . . .
H26 H 0.439012 0.548284 0.893697 0.040 Uiso 1 1 calc R . . . .
C27 C 0.5798(4) 0.59327(14) 0.8556(2) 0.0354(9) Uani 1 1 d . . . . .
H27 H 0.584705 0.608551 0.907154 0.042 Uiso 1 1 calc R . . . .
C28 C 0.6589(4) 0.60688(13) 0.7884(2) 0.0313(8) Uani 1 1 d . . . . .
H28 H 0.719378 0.631169 0.794340 0.038 Uiso 1 1 calc R . . . .
P2 P 0.21089(9) 0.39381(3) 0.74393(6) 0.02575(19) Uani 1 1 d . . . . .
N3 N 0.1738(3) 0.34132(10) 0.7381(2) 0.0308(7) Uani 1 1 d . . . . .
N4 N 0.3148(3) 0.41199(10) 0.81352(18) 0.0293(7) Uani 1 1 d . . . . .
C29 C 0.2830(4) 0.30850(12) 0.7593(3) 0.0333(8) Uani 1 1 d . . . . .
H29 H 0.315165 0.312302 0.819136 0.040 Uiso 1 1 calc R . . . .
H1 H 0.706(4) 0.6629(15) 0.662(3) 0.040 Uiso 1 1 d R . . . .
H3 H 0.102(4) 0.3372(15) 0.764(3) 0.040 Uiso 1 1 d R . . . .
H5A H 0.614(4) 0.3433(15) 0.182(3) 0.040 Uiso 1 1 d R . . . .
H7A H 0.162(4) 0.6684(15) 0.171(3) 0.040 Uiso 1 1 d R . . . .
C30 C 0.4108(4) 0.31361(14) 0.7037(3) 0.0471(11) Uani 1 1 d . . . . .
H30A H 0.378936 0.312892 0.644651 0.071 Uiso 1 1 calc GR . . . .
H30B H 0.478421 0.290205 0.714735 0.071 Uiso 1 1 calc GR . . . .
H30C H 0.457728 0.341049 0.715878 0.071 Uiso 1 1 calc GR . . . .
C31 C 0.2174(4) 0.26462(12) 0.7490(2) 0.0294(8) Uani 1 1 d . . . . .
C32 C 0.2169(5) 0.23611(15) 0.8152(2) 0.0424(10) Uani 1 1 d . . . . .
H32 H 0.255487 0.244520 0.868460 0.051 Uiso 1 1 calc R . . . .
C33 C 0.1604(5) 0.19511(15) 0.8047(3) 0.0536(12) Uani 1 1 d . . . . .
H33 H 0.160697 0.175825 0.850749 0.064 Uiso 1 1 calc R . . . .
C34 C 0.1050(4) 0.18256(15) 0.7291(3) 0.0477(11) Uani 1 1 d . . . . .
H34 H 0.068113 0.154432 0.722051 0.057 Uiso 1 1 calc R . . . .
C35 C 0.1025(4) 0.21048(14) 0.6632(3) 0.0414(10) Uani 1 1 d . . . . .
H35 H 0.062357 0.201875 0.610481 0.050 Uiso 1 1 calc R . . . .
C36 C 0.1581(4) 0.25124(13) 0.6729(2) 0.0346(9) Uani 1 1 d . . . . .
H36 H 0.155556 0.270386 0.626606 0.041 Uiso 1 1 calc R . . . .
C37 C 0.2769(4) 0.41307(12) 0.9018(2) 0.0296(8) Uani 1 1 d . . . . .
H37 H 0.170477 0.414031 0.904638 0.035 Uiso 1 1 calc R . . . .
C38 C 0.3370(4) 0.45420(13) 0.9410(2) 0.0381(9) Uani 1 1 d . . . . .
H38A H 0.440288 0.455403 0.933079 0.057 Uiso 1 1 calc GR . . . .
H38B H 0.317990 0.454527 1.001161 0.057 Uiso 1 1 calc GR . . . .
H38C H 0.291342 0.479012 0.913938 0.057 Uiso 1 1 calc GR . . . .
C39 C 0.3304(4) 0.37474(12) 0.9528(2) 0.0310(8) Uani 1 1 d . . . . .
C40 C 0.2536(4) 0.36028(13) 1.0199(2) 0.0366(9) Uani 1 1 d . . . . .
H40 H 0.165989 0.373897 1.032236 0.044 Uiso 1 1 calc R . . . .
C41 C 0.3007(5) 0.32647(15) 1.0697(3) 0.0459(10) Uani 1 1 d . . . . .
H41 H 0.245652 0.316956 1.115240 0.055 Uiso 1 1 calc R . . . .
C42 C 0.4286(5) 0.30673(13) 1.0524(3) 0.0433(10) Uani 1 1 d . . . . .
H42 H 0.461567 0.283361 1.085785 0.052 Uiso 1 1 calc R . . . .
C43 C 0.5082(4) 0.32104(14) 0.9866(3) 0.0410(10) Uani 1 1 d . . . . .
H43 H 0.596735 0.307732 0.975176 0.049 Uiso 1 1 calc R . . . .
C44 C 0.4595(4) 0.35483(13) 0.9369(2) 0.0349(9) Uani 1 1 d . . . . .
H44 H 0.515028 0.364436 0.891617 0.042 Uiso 1 1 calc R . . . .
C45 C 0.2843(4) 0.40832(12) 0.6443(2) 0.0282(8) Uani 1 1 d . . . . .
C46 C 0.2117(4) 0.39758(13) 0.5697(2) 0.0336(8) Uani 1 1 d . . . . .
H46 H 0.127958 0.380495 0.571128 0.040 Uiso 1 1 calc R . . . .
C47 C 0.2614(4) 0.41173(13) 0.4939(2) 0.0368(9) Uani 1 1 d . . . . .
H47 H 0.210561 0.404790 0.443349 0.044 Uiso 1 1 calc R . . . .
C48 C 0.3843(4) 0.43587(13) 0.4912(2) 0.0342(9) Uani 1 1 d . . . . .
H48 H 0.417827 0.445743 0.438899 0.041 Uiso 1 1 calc R . . . .
C49 C 0.4583(4) 0.44562(13) 0.5647(2) 0.0326(8) Uani 1 1 d . . . . .
H49 H 0.544570 0.461525 0.562719 0.039 Uiso 1 1 calc R . . . .
C50 C 0.4082(4) 0.43245(12) 0.6414(2) 0.0285(8) Uani 1 1 d . . . . .
H50 H 0.458503 0.439925 0.691827 0.034 Uiso 1 1 calc R . . . .
C51 C 0.0322(4) 0.41586(12) 0.7409(2) 0.0254(7) Uani 1 1 d . . . . .
C52 C 0.0146(4) 0.45695(12) 0.7733(2) 0.0291(8) Uani 1 1 d . . . . .
H52 H 0.095283 0.472111 0.795266 0.035 Uiso 1 1 calc R . . . .
C53 C -0.1195(4) 0.47596(13) 0.7740(2) 0.0361(9) Uani 1 1 d . . . . .
H53 H -0.130837 0.503986 0.795954 0.043 Uiso 1 1 calc R . . . .
C54 C -0.2362(4) 0.45349(14) 0.7423(3) 0.0388(9) Uani 1 1 d . . . . .
H54 H -0.328770 0.465753 0.744419 0.047 Uiso 1 1 calc R . . . .
C55 C -0.2194(4) 0.41362(13) 0.7076(3) 0.0366(9) Uani 1 1 d . . . . .
H55 H -0.300139 0.399018 0.684391 0.044 Uiso 1 1 calc R . . . .
C56 C -0.0866(3) 0.39447(13) 0.7061(2) 0.0305(8) Uani 1 1 d . . . . .
H56 H -0.075991 0.366951 0.681710 0.037 Uiso 1 1 calc R . . . .
P3 P 0.70373(9) 0.39772(3) 0.24021(6) 0.0262(2) Uani 1 1 d . . . . .
N5 N 0.6700(3) 0.34577(10) 0.2228(2) 0.0298(7) Uani 1 1 d . . . . .
N6 N 0.8075(3) 0.40850(10) 0.31523(18) 0.0290(7) Uani 1 1 d . . . . .
C57 C 0.7865(4) 0.31414(12) 0.2306(2) 0.0319(8) Uani 1 1 d . . . . .
H57 H 0.841457 0.320947 0.283587 0.038 Uiso 1 1 calc R . . . .
C58 C 0.8912(4) 0.31650(14) 0.1596(3) 0.0464(10) Uani 1 1 d . . . . .
H58A H 0.838910 0.314417 0.105613 0.070 Uiso 1 1 calc GR . . . .
H58B H 0.959441 0.292821 0.164794 0.070 Uiso 1 1 calc GR . . . .
H58C H 0.942650 0.343790 0.162541 0.070 Uiso 1 1 calc GR . . . .
C59 C 0.7210(4) 0.27002(12) 0.2421(2) 0.0297(8) Uani 1 1 d . . . . .
C60 C 0.6964(4) 0.24201(13) 0.1746(3) 0.0364(9) Uani 1 1 d . . . . .
H60 H 0.721282 0.250395 0.119622 0.044 Uiso 1 1 calc R . . . .
C61 C 0.6357(4) 0.20203(14) 0.1875(3) 0.0451(11) Uani 1 1 d . . . . .
H61 H 0.619434 0.183215 0.141425 0.054 Uiso 1 1 calc R . . . .
C62 C 0.5994(4) 0.18966(14) 0.2667(3) 0.0475(11) Uani 1 1 d . . . . .
H62 H 0.559684 0.162104 0.275639 0.057 Uiso 1 1 calc R . . . .
C63 C 0.6206(5) 0.21726(16) 0.3334(3) 0.0510(11) Uani 1 1 d . . . . .
H63 H 0.593915 0.208997 0.388094 0.061 Uiso 1 1 calc R . . . .
C64 C 0.6813(4) 0.25734(14) 0.3202(3) 0.0434(10) Uani 1 1 d . . . . .
H64 H 0.695359 0.276230 0.366381 0.052 Uiso 1 1 calc R . . . .
C65 C 0.7609(4) 0.40929(12) 0.4018(2) 0.0298(8) Uani 1 1 d . . . . .
H65 H 0.655156 0.413590 0.401056 0.036 Uiso 1 1 calc R . . . .
C66 C 0.8315(4) 0.44777(13) 0.4460(2) 0.0381(9) Uani 1 1 d . . . . .
H66A H 0.935447 0.445501 0.442432 0.057 Uiso 1 1 calc GR . . . .
H66B H 0.805131 0.448126 0.505020 0.057 Uiso 1 1 calc GR . . . .
H66C H 0.798907 0.474269 0.418656 0.057 Uiso 1 1 calc GR . . . .
C67 C 0.7954(4) 0.36839(12) 0.4505(2) 0.0274(8) Uani 1 1 d . . . . .
C68 C 0.9245(4) 0.34733(12) 0.4422(2) 0.0305(8) Uani 1 1 d . . . . .
H68 H 0.990480 0.357188 0.402347 0.037 Uiso 1 1 calc R . . . .
C69 C 0.9583(4) 0.31182(13) 0.4918(2) 0.0344(9) Uani 1 1 d . . . . .
H69 H 1.047177 0.297700 0.485737 0.041 Uiso 1 1 calc R . . . .
C70 C 0.8634(4) 0.29707(12) 0.5497(2) 0.0350(9) Uani 1 1 d . . . . .
H70 H 0.887013 0.273000 0.583795 0.042 Uiso 1 1 calc R . . . .
C71 C 0.7342(4) 0.31747(13) 0.5579(2) 0.0352(9) Uani 1 1 d . . . . .
H71 H 0.667891 0.307199 0.597173 0.042 Uiso 1 1 calc R . . . .
C72 C 0.7003(4) 0.35307(12) 0.5087(2) 0.0312(8) Uani 1 1 d . . . . .
H72 H 0.611225 0.367038 0.514997 0.037 Uiso 1 1 calc R . . . .
C73 C 0.7815(4) 0.41938(11) 0.1464(2) 0.0289(8) Uani 1 1 d . . . . .
C74 C 0.9143(4) 0.43857(12) 0.1506(2) 0.0324(8) Uani 1 1 d . . . . .
H74 H 0.961797 0.442710 0.203382 0.039 Uiso 1 1 calc R . . . .
C75 C 0.9784(4) 0.45180(14) 0.0775(3) 0.0406(10) Uani 1 1 d . . . . .
H75 H 1.070216 0.464737 0.080126 0.049 Uiso 1 1 calc R . . . .
C76 C 0.9087(5) 0.44613(14) 0.0015(3) 0.0406(10) Uani 1 1 d . . . . .
H76 H 0.953298 0.454994 -0.048406 0.049 Uiso 1 1 calc R . . . .
C77 C 0.7749(5) 0.42778(14) -0.0037(2) 0.0416(10) Uani 1 1 d . . . . .
H77 H 0.726997 0.424335 -0.056584 0.050 Uiso 1 1 calc R . . . .
C78 C 0.7114(4) 0.41446(14) 0.0690(2) 0.0370(9) Uani 1 1 d . . . . .
H78 H 0.619168 0.401849 0.066082 0.044 Uiso 1 1 calc R . . . .
C79 C 0.5267(4) 0.42046(12) 0.2448(2) 0.0272(8) Uani 1 1 d . . . . .
C80 C 0.4018(4) 0.39660(13) 0.2456(2) 0.0363(8) Uani 1 1 d . . . . .
H80 H 0.406070 0.366352 0.240057 0.044 Uiso 1 1 calc R . . . .
C81 C 0.2709(4) 0.41648(14) 0.2545(3) 0.0430(10) Uani 1 1 d . . . . .
H81 H 0.185882 0.399907 0.255259 0.052 Uiso 1 1 calc R . . . .
C82 C 0.2644(4) 0.46027(14) 0.2621(3) 0.0402(9) Uani 1 1 d . . . . .
H82 H 0.174413 0.473808 0.268065 0.048 Uiso 1 1 calc R . . . .
C83 C 0.3864(4) 0.48476(13) 0.2613(2) 0.0366(9) Uani 1 1 d . . . . .
H83 H 0.380966 0.515013 0.266422 0.044 Uiso 1 1 calc R . . . .
C84 C 0.5173(4) 0.46483(12) 0.2531(2) 0.0322(8) Uani 1 1 d . . . . .
H84 H 0.601920 0.481604 0.252988 0.039 Uiso 1 1 calc R . . . .
P4 P 0.21213(9) 0.60867(3) 0.11832(5) 0.0249(2) Uani 1 1 d . . . . .
N7 N 0.2322(3) 0.66092(10) 0.14295(19) 0.0269(6) Uani 1 1 d . . . . .
N8 N 0.1407(3) 0.59527(10) 0.03324(18) 0.0302(7) Uani 1 1 d . . . . .
C85 C 0.2643(4) 0.69144(12) 0.0747(2) 0.0318(8) Uani 1 1 d . . . . .
H85 H 0.212417 0.681608 0.022523 0.038 Uiso 1 1 calc R . . . .
C86 C 0.4234(4) 0.69202(14) 0.0575(3) 0.0429(10) Uani 1 1 d . . . . .
H86A H 0.477031 0.699595 0.109007 0.064 Uiso 1 1 calc GR . . . .
H86B H 0.442281 0.713211 0.013829 0.064 Uiso 1 1 calc GR . . . .
H86C H 0.453161 0.663638 0.038496 0.064 Uiso 1 1 calc GR . . . .
C87 C 0.2102(4) 0.73561(12) 0.0960(2) 0.0291(8) Uani 1 1 d . . . . .
C88 C 0.2694(5) 0.75935(14) 0.1618(3) 0.0431(10) Uani 1 1 d . . . . .
H88 H 0.342256 0.747015 0.196732 0.052 Uiso 1 1 calc R . . . .
C89 C 0.2242(5) 0.80071(14) 0.1775(3) 0.0465(11) Uani 1 1 d . . . . .
H89 H 0.265663 0.816542 0.222880 0.056 Uiso 1 1 calc R . . . .
C90 C 0.1193(5) 0.81868(14) 0.1274(3) 0.0454(10) Uani 1 1 d . . . . .
H90 H 0.090287 0.847377 0.136823 0.055 Uiso 1 1 calc R . . . .
C91 C 0.0562(5) 0.79545(16) 0.0638(3) 0.0496(11) Uani 1 1 d . . . . .
H91 H -0.018292 0.807741 0.030029 0.059 Uiso 1 1 calc R . . . .
C92 C 0.1010(4) 0.75404(14) 0.0486(2) 0.0394(9) Uani 1 1 d . . . . .
H92 H 0.055724 0.737981 0.004786 0.047 Uiso 1 1 calc R . . . .
C93 C -0.0118(4) 0.59785(13) 0.0108(2) 0.0350(9) Uani 1 1 d . . . . .
H93 H -0.067183 0.596528 0.063455 0.042 Uiso 1 1 calc R . . . .
C94 C -0.0506(5) 0.55899(14) -0.0430(3) 0.0524(12) Uani 1 1 d . . . . .
H94A H 0.008257 0.558655 -0.092820 0.079 Uiso 1 1 calc GR . . . .
H94B H -0.151675 0.560510 -0.060305 0.079 Uiso 1 1 calc GR . . . .
H94C H -0.033432 0.532807 -0.010359 0.079 Uiso 1 1 calc GR . . . .
C95 C -0.0550(4) 0.63808(12) -0.0370(2) 0.0297(8) Uani 1 1 d . . . . .
C96 C -0.1826(4) 0.65832(13) -0.0208(2) 0.0348(9) Uani 1 1 d . . . . .
H96 H -0.240135 0.647714 0.022734 0.042 Uiso 1 1 calc R . . . .
C97 C -0.2285(4) 0.69355(14) -0.0664(2) 0.0379(9) Uani 1 1 d . . . . .
H97 H -0.315336 0.707337 -0.053106 0.045 Uiso 1 1 calc R . . . .
C98 C -0.1479(4) 0.70878(13) -0.1314(2) 0.0362(9) Uani 1 1 d . . . . .
H98 H -0.179603 0.732779 -0.163358 0.043 Uiso 1 1 calc R . . . .
C99 C -0.0207(4) 0.68877(13) -0.1493(2) 0.0338(9) Uani 1 1 d . . . . .
H99 H 0.034946 0.699018 -0.193997 0.041 Uiso 1 1 calc R . . . .
C100 C 0.0259(4) 0.65382(13) -0.1025(2) 0.0311(8) Uani 1 1 d . . . . .
H100 H 0.113820 0.640447 -0.115050 0.037 Uiso 1 1 calc R . . . .
C101 C 0.3896(4) 0.58666(12) 0.1192(2) 0.0282(8) Uani 1 1 d . . . . .
C102 C 0.4958(3) 0.60146(13) 0.1741(2) 0.0321(8) Uani 1 1 d . . . . .
H102 H 0.477027 0.624801 0.210391 0.038 Uiso 1 1 calc R . . . .
C103 C 0.6302(4) 0.58218(13) 0.1763(2) 0.0364(9) Uani 1 1 d . . . . .
H103 H 0.702839 0.592507 0.213838 0.044 Uiso 1 1 calc R . . . .
C104 C 0.6577(4) 0.54824(14) 0.1242(2) 0.0352(9) Uani 1 1 d . . . . .
H104 H 0.749305 0.535191 0.125798 0.042 Uiso 1 1 calc R . . . .
C105 C 0.5523(4) 0.53308(13) 0.0695(2) 0.0349(9) Uani 1 1 d . . . . .
H105 H 0.571754 0.509706 0.033434 0.042 Uiso 1 1 calc R . . . .
C106 C 0.4186(4) 0.55193(13) 0.0672(2) 0.0308(8) Uani 1 1 d . . . . .
H106 H 0.346081 0.541189 0.030066 0.037 Uiso 1 1 calc R . . . .
C107 C 0.1322(3) 0.58884(11) 0.2140(2) 0.0259(8) Uani 1 1 d . . . . .
C108 C 0.1695(4) 0.60441(13) 0.2937(2) 0.0320(8) Uani 1 1 d . . . . .
H108 H 0.240792 0.625864 0.300031 0.038 Uiso 1 1 calc R . . . .
C109 C 0.1023(4) 0.58857(14) 0.3634(2) 0.0392(9) Uani 1 1 d . . . . .
H109 H 0.127646 0.599288 0.417594 0.047 Uiso 1 1 calc R . . . .
C110 C -0.0014(4) 0.55722(15) 0.3548(3) 0.0402(10) Uani 1 1 d . . . . .
H110 H -0.049363 0.547097 0.402646 0.048 Uiso 1 1 calc R . . . .
C111 C -0.0347(4) 0.54071(13) 0.2761(2) 0.0351(9) Uani 1 1 d . . . . .
H111 H -0.103737 0.518556 0.270124 0.042 Uiso 1 1 calc R . . . .
C112 C 0.0320(4) 0.55634(12) 0.2062(2) 0.0300(8) Uani 1 1 d . . . . .
H112 H 0.008986 0.544734 0.152453 0.036 Uiso 1 1 calc R . . . .

loop_
_atom_site_aniso_label
_atom_site_aniso_U_11
_atom_site_aniso_U_22
_atom_site_aniso_U_33
_atom_site_aniso_U_23
_atom_site_aniso_U_13
_atom_site_aniso_U_12
P1 0.0270(4) 0.0254(5) 0.0244(4) 0.0006(4) 0.0015(3) 0.0003(4)
N1 0.0303(17) 0.0251(17) 0.0317(17) -0.0011(12) 0.0103(13) 0.0012(14)
N2 0.0284(15) 0.0328(17) 0.0310(16) 0.0038(13) -0.0020(12) -0.0001(13)
C1 0.038(2) 0.032(2) 0.0276(19) 0.0028(15) 0.0086(15) -0.0044(17)
C2 0.040(2) 0.043(3) 0.058(3) 0.007(2) 0.0201(19) -0.0018(19)
C3 0.0319(19) 0.031(2) 0.0274(19) 0.0040(14) 0.0064(15) -0.0041(16)
C4 0.050(2) 0.039(2) 0.029(2) 0.0038(16) -0.0019(17) 0.0007(19)
C5 0.076(3) 0.035(2) 0.036(2) -0.0041(18) 0.000(2) -0.007(2)
C6 0.067(3) 0.028(2) 0.048(3) 0.0052(18) 0.013(2) 0.008(2)
C7 0.051(3) 0.047(3) 0.051(3) 0.007(2) -0.004(2) 0.013(2)
C8 0.040(2) 0.041(2) 0.041(2) -0.0019(18) -0.0041(17) -0.0039(19)
C9 0.0285(19) 0.034(2) 0.0349(19) 0.0073(16) -0.0048(15) -0.0041(16)
C10 0.063(3) 0.031(2) 0.065(3) 0.005(2) -0.031(2) -0.008(2)
C11 0.0283(18) 0.032(2) 0.0241(18) -0.0026(14) -0.0053(14) -0.0040(16)
C12 0.034(2) 0.042(2) 0.0283(19) 0.0005(16) 0.0022(15) -0.0043(18)
C13 0.036(2) 0.041(2) 0.041(2) -0.0031(18) 0.0028(17) 0.0078(18)
C14 0.044(2) 0.030(2) 0.035(2) 0.0013(16) -0.0083(17) 0.0020(18)
C15 0.039(2) 0.036(2) 0.0238(18) 0.0019(15) 0.0011(14) -0.0102(17)
C16 0.032(2) 0.031(2) 0.0271(19) -0.0039(15) -0.0002(15) -0.0041(15)
C17 0.0297(19) 0.031(2) 0.0255(18) 0.0024(15) 0.0036(14) 0.0013(15)
C18 0.0326(19) 0.034(2) 0.0263(18) -0.0041(15) 0.0015(14) -0.0021(17)
C19 0.039(2) 0.036(2) 0.036(2) -0.0062(16) 0.0040(17) 0.0072(18)
C20 0.030(2) 0.045(3) 0.049(2) -0.0002(19) 0.0002(17) 0.0098(18)
C21 0.033(2) 0.042(3) 0.052(3) -0.0074(19) -0.0101(18) 0.0047(19)
C22 0.037(2) 0.034(2) 0.041(2) -0.0103(17) -0.0055(16) 0.0066(17)
C23 0.0259(17) 0.029(2) 0.0255(18) 0.0034(14) 0.0017(13) 0.0042(15)
C24 0.0290(18) 0.0267(19) 0.0289(18) -0.0014(14) -0.0011(14) 0.0031(15)
C25 0.0283(19) 0.030(2) 0.032(2) 0.0030(15) -0.0010(15) -0.0034(15)
C26 0.0306(19) 0.039(2) 0.030(2) 0.0047(16) 0.0036(15) -0.0007(17)
C27 0.037(2) 0.042(2) 0.0265(19) -0.0018(16) -0.0001(14) -0.0036(18)
C28 0.0311(18) 0.033(2) 0.0298(18) 0.0006(15) 0.0005(14) -0.0065(16)
P2 0.0241(4) 0.0257(5) 0.0275(5) -0.0014(4) 0.0022(3) -0.0008(4)
N3 0.0248(16) 0.0260(17) 0.0419(19) -0.0005(13) 0.0041(13) 0.0009(13)
N4 0.0273(15) 0.0335(17) 0.0272(16) -0.0005(13) 0.0014(12) -0.0011(13)
C29 0.0291(19) 0.026(2) 0.044(2) -0.0042(17) -0.0049(16) 0.0070(16)
C30 0.027(2) 0.030(2) 0.085(3) -0.003(2) 0.006(2) 0.0021(17)
C31 0.0259(18) 0.030(2) 0.033(2) -0.0009(15) 0.0048(14) 0.0044(15)
C32 0.054(3) 0.046(3) 0.027(2) -0.0005(17) 0.0033(17) 0.008(2)
C33 0.072(3) 0.040(3) 0.050(3) 0.013(2) 0.026(2) 0.000(2)
C34 0.039(2) 0.035(2) 0.070(3) -0.002(2) 0.020(2) -0.0090(19)
C35 0.029(2) 0.044(3) 0.051(2) -0.013(2) -0.0026(18) -0.0003(18)
C36 0.033(2) 0.037(2) 0.034(2) 0.0016(16) -0.0029(15) 0.0022(17)
C37 0.0268(18) 0.031(2) 0.0306(19) -0.0027(15) 0.0014(14) -0.0014(15)
C38 0.043(2) 0.036(2) 0.036(2) -0.0014(17) 0.0005(17) -0.0039(18)
C39 0.036(2) 0.029(2) 0.0279(19) -0.0057(15) -0.0064(15) -0.0013(16)
C40 0.042(2) 0.034(2) 0.034(2) -0.0010(16) 0.0018(16) 0.0004(18)
C41 0.060(3) 0.040(2) 0.038(2) 0.0025(18) 0.0022(19) -0.005(2)
C42 0.059(3) 0.029(2) 0.041(2) -0.0016(17) -0.020(2) 0.004(2)
C43 0.043(2) 0.037(2) 0.041(2) -0.0109(18) -0.0126(18) 0.0086(19)
C44 0.035(2) 0.038(2) 0.032(2) -0.0049(16) -0.0040(16) 0.0008(17)
C45 0.0269(18) 0.0258(19) 0.0321(19) -0.0015(14) 0.0045(14) 0.0043(15)
C46 0.0336(19) 0.036(2) 0.0313(19) -0.0051(17) 0.0034(14) -0.0058(18)
C47 0.037(2) 0.039(2) 0.034(2) -0.0070(16) 0.0011(16) 0.0022(18)
C48 0.038(2) 0.034(2) 0.031(2) 0.0031(16) 0.0100(16) 0.0072(18)
C49 0.0266(18) 0.029(2) 0.043(2) 0.0003(16) 0.0086(15) -0.0002(16)
C50 0.0270(18) 0.0269(19) 0.0319(19) -0.0029(14) 0.0017(14) 0.0017(15)
C51 0.0266(17) 0.0247(18) 0.0250(17) 0.0018(14) 0.0007(13) -0.0024(15)
C52 0.0310(19) 0.0263(19) 0.0298(18) -0.0011(14) -0.0004(14) -0.0007(15)
C53 0.041(2) 0.030(2) 0.038(2) -0.0034(16) -0.0028(17) 0.0052(17)
C54 0.031(2) 0.035(2) 0.051(2) -0.0020(18) -0.0047(17) 0.0105(17)
C55 0.0273(19) 0.034(2) 0.048(2) -0.0012(17) -0.0051(16) 0.0018(16)
C56 0.0286(18) 0.0264(18) 0.0364(19) -0.0005(16) -0.0012(14) 0.0002(16)
P3 0.0280(5) 0.0245(5) 0.0260(5) 0.0003(4) 0.0011(3) 0.0000(4)
N5 0.0283(16) 0.0275(17) 0.0335(17) -0.0010(13) -0.0007(13) 0.0005(13)
N6 0.0292(15) 0.0318(17) 0.0259(15) -0.0001(12) 0.0002(12) 0.0020(13)
C57 0.0302(19) 0.0242(19) 0.041(2) -0.0047(15) 0.0006(16) 0.0026(15)
C58 0.043(2) 0.031(2) 0.065(3) -0.002(2) 0.020(2) 0.0009(19)
C59 0.0253(18) 0.0261(19) 0.037(2) 0.0014(15) 0.0006(15) 0.0030(15)
C60 0.036(2) 0.037(2) 0.036(2) -0.0034(17) 0.0066(16) -0.0027(18)
C61 0.040(2) 0.032(2) 0.063(3) -0.014(2) 0.003(2) -0.0051(19)
C62 0.038(2) 0.032(2) 0.073(3) 0.010(2) 0.007(2) -0.0016(18)
C63 0.057(3) 0.047(3) 0.049(3) 0.014(2) 0.006(2) -0.006(2)
C64 0.049(2) 0.042(3) 0.039(2) -0.0021(18) 0.0006(18) -0.004(2)
C65 0.0301(18) 0.0286(19) 0.0306(19) 0.0000(15) 0.0006(14) 0.0036(15)
C66 0.049(2) 0.031(2) 0.034(2) 0.0013(16) -0.0008(17) -0.0007(18)
C67 0.0297(19) 0.0286(19) 0.0236(17) -0.0026(14) -0.0051(14) -0.0004(15)
C68 0.0290(19) 0.034(2) 0.0286(19) -0.0036(15) -0.0022(14) 0.0016(16)
C69 0.033(2) 0.035(2) 0.035(2) -0.0071(16) -0.0064(16) 0.0077(17)
C70 0.044(2) 0.024(2) 0.037(2) 0.0019(15) -0.0086(17) 0.0012(17)
C71 0.037(2) 0.037(2) 0.032(2) 0.0033(16) -0.0015(16) -0.0054(18)
C72 0.0287(19) 0.032(2) 0.0322(19) -0.0023(15) -0.0013(15) 0.0006(16)
C73 0.0338(19) 0.0240(19) 0.0293(18) 0.0005(14) 0.0053(14) 0.0024(16)
C74 0.033(2) 0.030(2) 0.034(2) 0.0003(15) 0.0026(15) 0.0005(16)
C75 0.042(2) 0.034(2) 0.047(2) 0.0032(18) 0.0135(18) 0.0017(18)
C76 0.054(3) 0.034(2) 0.034(2) 0.0065(17) 0.0201(18) 0.006(2)
C77 0.059(3) 0.038(2) 0.028(2) 0.0005(16) 0.0020(17) 0.003(2)
C78 0.041(2) 0.038(2) 0.032(2) -0.0013(16) 0.0012(16) -0.0031(18)
C79 0.0294(18) 0.028(2) 0.0238(17) 0.0013(14) -0.0030(13) -0.0004(15)
C80 0.035(2) 0.0280(19) 0.046(2) -0.0009(17) -0.0053(16) 0.0035(18)
C81 0.028(2) 0.041(2) 0.059(3) -0.003(2) -0.0053(18) 0.0009(18)
C82 0.033(2) 0.039(2) 0.048(2) 0.0012(18) -0.0051(17) 0.0119(18)
C83 0.044(2) 0.028(2) 0.038(2) -0.0002(16) -0.0025(17) 0.0068(18)
C84 0.030(2) 0.027(2) 0.039(2) 0.0012(15) 0.0016(15) -0.0007(16)
P4 0.0266(4) 0.0257(5) 0.0223(4) 0.0007(3) 0.0012(3) -0.0008(4)
N7 0.0288(16) 0.0256(16) 0.0266(16) 0.0010(12) 0.0051(12) 0.0005(13)
N8 0.0291(15) 0.0325(18) 0.0290(15) 0.0021(13) -0.0015(12) -0.0010(13)
C85 0.042(2) 0.029(2) 0.0246(18) 0.0045(15) 0.0038(15) -0.0027(17)
C86 0.049(2) 0.033(2) 0.048(2) 0.0066(18) 0.0198(18) 0.0038(19)
C87 0.0340(19) 0.028(2) 0.0255(18) 0.0031(14) 0.0072(14) -0.0042(16)
C88 0.050(2) 0.039(2) 0.039(2) -0.0015(18) -0.0075(19) 0.004(2)
C89 0.058(3) 0.037(2) 0.044(2) -0.0090(19) 0.000(2) -0.001(2)
C90 0.056(3) 0.034(2) 0.047(2) 0.0049(19) 0.022(2) 0.006(2)
C91 0.048(3) 0.054(3) 0.047(3) 0.006(2) 0.003(2) 0.019(2)
C92 0.035(2) 0.045(3) 0.038(2) -0.0036(18) 0.0012(17) 0.0028(19)
C93 0.0300(18) 0.040(2) 0.0346(19) 0.0078(17) -0.0078(14) -0.0079(17)
C94 0.060(3) 0.032(2) 0.063(3) 0.008(2) -0.028(2) -0.008(2)
C95 0.0309(19) 0.033(2) 0.0252(18) -0.0015(15) -0.0061(14) -0.0049(16)
C96 0.032(2) 0.041(2) 0.031(2) 0.0007(16) -0.0009(15) -0.0074(17)
C97 0.035(2) 0.040(2) 0.039(2) -0.0064(18) -0.0009(17) 0.0027(18)
C98 0.044(2) 0.029(2) 0.035(2) 0.0014(16) -0.0062(17) -0.0010(18)
C99 0.039(2) 0.035(2) 0.0274(19) 0.0002(16) -0.0004(15) -0.0048(18)
C100 0.031(2) 0.036(2) 0.0265(19) -0.0031(15) -0.0029(15) -0.0027(17)
C101 0.0320(19) 0.0267(19) 0.0261(18) 0.0006(14) 0.0030(14) -0.0026(15)
C102 0.0308(18) 0.033(2) 0.0321(19) -0.0041(16) 0.0003(14) 0.0007(17)
C103 0.032(2) 0.036(2) 0.042(2) -0.0008(17) -0.0046(16) -0.0038(17)
C104 0.0282(19) 0.038(2) 0.040(2) 0.0070(17) 0.0070(16) 0.0049(17)
C105 0.034(2) 0.037(2) 0.034(2) -0.0057(16) 0.0056(15) 0.0042(17)
C106 0.033(2) 0.037(2) 0.0227(18) -0.0004(15) 0.0020(14) -0.0037(17)
C107 0.0250(17) 0.027(2) 0.0260(18) 0.0049(14) 0.0039(13) 0.0061(15)
C108 0.0338(18) 0.031(2) 0.0313(19) -0.0004(16) 0.0020(14) -0.0019(17)
C109 0.046(2) 0.046(3) 0.0264(19) 0.0015(16) 0.0037(16) -0.005(2)
C110 0.040(2) 0.049(3) 0.032(2) 0.0103(18) 0.0073(17) -0.005(2)
C111 0.0292(19) 0.037(2) 0.039(2) 0.0076(17) 0.0007(16) -0.0043(17)
C112 0.0281(18) 0.031(2) 0.0307(19) 0.0009(15) -0.0022(14) 0.0024(16)

_geom_special_details            
;
 All esds (except the esd in the dihedral angle between two l.s. planes)
 are estimated using the full covariance matrix.  The cell esds are taken
 into account individually in the estimation of esds in distances, angles
 and torsion angles; correlations between esds in cell parameters are only
 used when they are defined by crystal symmetry.  An approximate (isotropic)
 treatment of cell esds is used for estimating esds involving l.s. planes.
;
loop_
_geom_bond_atom_site_label_1
_geom_bond_atom_site_label_2
_geom_bond_distance
_geom_bond_site_symmetry_2
_geom_bond_publ_flag
P1 N1 1.682(3) . ?
P1 N2 1.560(3) . ?
P1 C17 1.797(4) . ?
P1 C23 1.828(4) . ?
N1 C1 1.490(5) . ?
N1 H1 0.83(4) . ?
N2 C9 1.456(4) . ?
C1 H1A 1.0000 . ?
C1 C2 1.525(5) . ?
C1 C3 1.519(6) . ?
C2 H2A 0.9800 . ?
C2 H2B 0.9800 . ?
C2 H2C 0.9800 . ?
C3 C4 1.381(6) . ?
C3 C8 1.377(5) . ?
C4 H4 0.9500 . ?
C4 C5 1.390(6) . ?
C5 H5 0.9500 . ?
C5 C6 1.374(6) . ?
C6 H6 0.9500 . ?
C6 C7 1.378(7) . ?
C7 H7 0.9500 . ?
C7 C8 1.380(6) . ?
C8 H8 0.9500 . ?
C9 H9 1.0000 . ?
C9 C10 1.530(6) . ?
C9 C11 1.521(5) . ?
C10 H10A 0.9800 . ?
C10 H10B 0.9800 . ?
C10 H10C 0.9800 . ?
C11 C12 1.382(5) . ?
C11 C16 1.391(5) . ?
C12 H12 0.9500 . ?
C12 C13 1.380(6) . ?
C13 H13 0.9500 . ?
C13 C14 1.379(6) . ?
C14 H14 0.9500 . ?
C14 C15 1.390(6) . ?
C15 H15 0.9500 . ?
C15 C16 1.385(5) . ?
C16 H16 0.9500 . ?
C17 C18 1.398(5) . ?
C17 C22 1.380(5) . ?
C18 H18 0.9500 . ?
C18 C19 1.380(5) . ?
C19 H19 0.9500 . ?
C19 C20 1.379(6) . ?
C20 H20 0.9500 . ?
C20 C21 1.378(6) . ?
C21 H21 0.9500 . ?
C21 C22 1.394(5) . ?
C22 H22 0.9500 . ?
C23 C24 1.382(5) . ?
C23 C28 1.395(5) . ?
C24 H24 0.9500 . ?
C24 C25 1.386(5) . ?
C25 H25 0.9500 . ?
C25 C26 1.381(5) . ?
C26 H26 0.9500 . ?
C26 C27 1.383(6) . ?
C27 H27 0.9500 . ?
C27 C28 1.386(5) . ?
C28 H28 0.9500 . ?
P2 N3 1.678(3) . ?
P2 N4 1.563(3) . ?
P2 C45 1.806(4) . ?
P2 C51 1.810(4) . ?
N3 C29 1.481(5) . ?
N3 H3 0.81(4) . ?
N4 C37 1.462(5) . ?
C29 H29 1.0000 . ?
C29 C30 1.518(6) . ?
C29 C31 1.510(5) . ?
C30 H30A 0.9800 . ?
C30 H30B 0.9800 . ?
C30 H30C 0.9800 . ?
C31 C32 1.382(6) . ?
C31 C36 1.384(5) . ?
C32 H32 0.9500 . ?
C32 C33 1.394(7) . ?
C33 H33 0.9500 . ?
C33 C34 1.356(7) . ?
C34 H34 0.9500 . ?
C34 C35 1.365(6) . ?
C35 H35 0.9500 . ?
C35 C36 1.383(6) . ?
C36 H36 0.9500 . ?
C37 H37 1.0000 . ?
C37 C38 1.529(5) . ?
C37 C39 1.524(5) . ?
C38 H38A 0.9800 . ?
C38 H38B 0.9800 . ?
C38 H38C 0.9800 . ?
C39 C40 1.381(6) . ?
C39 C44 1.390(5) . ?
C40 H40 0.9500 . ?
C40 C41 1.386(6) . ?
C41 H41 0.9500 . ?
C41 C42 1.382(6) . ?
C42 H42 0.9500 . ?
C42 C43 1.378(6) . ?
C43 H43 0.9500 . ?
C43 C44 1.389(6) . ?
C44 H44 0.9500 . ?
C45 C46 1.394(5) . ?
C45 C50 1.386(5) . ?
C46 H46 0.9500 . ?
C46 C47 1.380(6) . ?
C47 H47 0.9500 . ?
C47 C48 1.378(6) . ?
C48 H48 0.9500 . ?
C48 C49 1.379(5) . ?
C49 H49 0.9500 . ?
C49 C50 1.384(5) . ?
C50 H50 0.9500 . ?
C51 C52 1.396(5) . ?
C51 C56 1.399(5) . ?
C52 H52 0.9500 . ?
C52 C53 1.390(5) . ?
C53 H53 0.9500 . ?
C53 C54 1.383(6) . ?
C54 H54 0.9500 . ?
C54 C55 1.373(6) . ?
C55 H55 0.9500 . ?
C55 C56 1.381(5) . ?
C56 H56 0.9500 . ?
P3 N5 1.675(3) . ?
P3 N6 1.557(3) . ?
P3 C73 1.812(4) . ?
P3 C79 1.808(4) . ?
N5 H5A 0.82(4) . ?
N5 C57 1.475(5) . ?
N6 C65 1.458(5) . ?
C57 H57 1.0000 . ?
C57 C58 1.520(6) . ?
C57 C59 1.522(5) . ?
C58 H58A 0.9800 . ?
C58 H58B 0.9800 . ?
C58 H58C 0.9800 . ?
C59 C60 1.401(5) . ?
C59 C64 1.368(6) . ?
C60 H60 0.9500 . ?
C60 C61 1.390(6) . ?
C61 H61 0.9500 . ?
C61 C62 1.373(7) . ?
C62 H62 0.9500 . ?
C62 C63 1.378(7) . ?
C63 H63 0.9500 . ?
C63 C64 1.393(6) . ?
C64 H64 0.9500 . ?
C65 H65 1.0000 . ?
C65 C66 1.534(5) . ?
C65 C67 1.525(5) . ?
C66 H66A 0.9800 . ?
C66 H66B 0.9800 . ?
C66 H66C 0.9800 . ?
C67 C68 1.386(5) . ?
C67 C72 1.389(5) . ?
C68 H68 0.9500 . ?
C68 C69 1.394(5) . ?
C69 H69 0.9500 . ?
C69 C70 1.378(6) . ?
C70 H70 0.9500 . ?
C70 C71 1.378(5) . ?
C71 H71 0.9500 . ?
C71 C72 1.392(5) . ?
C72 H72 0.9500 . ?
C73 C74 1.382(5) . ?
C73 C78 1.390(5) . ?
C74 H74 0.9500 . ?
C74 C75 1.388(6) . ?
C75 H75 0.9500 . ?
C75 C76 1.372(6) . ?
C76 H76 0.9500 . ?
C76 C77 1.379(6) . ?
C77 H77 0.9500 . ?
C77 C78 1.382(6) . ?
C78 H78 0.9500 . ?
C79 C80 1.388(5) . ?
C79 C84 1.395(5) . ?
C80 H80 0.9500 . ?
C80 C81 1.386(5) . ?
C81 H81 0.9500 . ?
C81 C82 1.375(6) . ?
C82 H82 0.9500 . ?
C82 C83 1.377(6) . ?
C83 H83 0.9500 . ?
C83 C84 1.385(5) . ?
C84 H84 0.9500 . ?
P4 N7 1.688(3) . ?
P4 N8 1.553(3) . ?
P4 C101 1.799(4) . ?
P4 C107 1.827(3) . ?
N7 H7A 0.84(4) . ?
N7 C85 1.483(5) . ?
N8 C93 1.466(4) . ?
C85 H85 1.0000 . ?
C85 C86 1.524(5) . ?
C85 C87 1.512(5) . ?
C86 H86A 0.9800 . ?
C86 H86B 0.9800 . ?
C86 H86C 0.9800 . ?
C87 C88 1.388(6) . ?
C87 C92 1.381(5) . ?
C88 H88 0.9500 . ?
C88 C89 1.385(6) . ?
C89 H89 0.9500 . ?
C89 C90 1.370(6) . ?
C90 H90 0.9500 . ?
C90 C91 1.368(7) . ?
C91 H91 0.9500 . ?
C91 C92 1.383(6) . ?
C92 H92 0.9500 . ?
C93 H93 1.0000 . ?
C93 C94 1.524(6) . ?
C93 C95 1.519(5) . ?
C94 H94A 0.9800 . ?
C94 H94B 0.9800 . ?
C94 H94C 0.9800 . ?
C95 C96 1.383(5) . ?
C95 C100 1.396(5) . ?
C96 H96 0.9500 . ?
C96 C97 1.381(6) . ?
C97 H97 0.9500 . ?
C97 C98 1.383(6) . ?
C98 H98 0.9500 . ?
C98 C99 1.382(5) . ?
C99 H99 0.9500 . ?
C99 C100 1.386(5) . ?
C100 H100 0.9500 . ?
C101 C102 1.386(5) . ?
C101 C106 1.396(5) . ?
C102 H102 0.9500 . ?
C102 C103 1.396(5) . ?
C103 H103 0.9500 . ?
C103 C104 1.376(6) . ?
C104 H104 0.9500 . ?
C104 C105 1.382(5) . ?
C105 H105 0.9500 . ?
C105 C106 1.384(5) . ?
C106 H106 0.9500 . ?
C107 C108 1.395(5) . ?
C107 C112 1.386(5) . ?
C108 H108 0.9500 . ?
C108 C109 1.384(5) . ?
C109 H109 0.9500 . ?
C109 C110 1.383(6) . ?
C110 H110 0.9500 . ?
C110 C111 1.384(6) . ?
C111 H111 0.9500 . ?
C111 C112 1.382(5) . ?
C112 H112 0.9500 . ?

loop_
_geom_angle_atom_site_label_1
_geom_angle_atom_site_label_2
_geom_angle_atom_site_label_3
_geom_angle
_geom_angle_site_symmetry_1
_geom_angle_site_symmetry_3
_geom_angle_publ_flag
N1 P1 C17 105.24(17) . . ?
N1 P1 C23 100.45(17) . . ?
N2 P1 N1 121.64(17) . . ?
N2 P1 C17 105.50(17) . . ?
N2 P1 C23 116.30(17) . . ?
C17 P1 C23 106.48(16) . . ?
P1 N1 H1 110(3) . . ?
C1 N1 P1 120.7(3) . . ?
C1 N1 H1 112(3) . . ?
C9 N2 P1 126.0(3) . . ?
N1 C1 H1A 108.4 . . ?
N1 C1 C2 111.1(3) . . ?
N1 C1 C3 108.4(3) . . ?
C2 C1 H1A 108.4 . . ?
C3 C1 H1A 108.4 . . ?
C3 C1 C2 112.2(3) . . ?
C1 C2 H2A 109.5 . . ?
C1 C2 H2B 109.5 . . ?
C1 C2 H2C 109.5 . . ?
H2A C2 H2B 109.5 . . ?
H2A C2 H2C 109.5 . . ?
H2B C2 H2C 109.5 . . ?
C4 C3 C1 121.8(3) . . ?
C8 C3 C1 119.2(4) . . ?
C8 C3 C4 119.0(4) . . ?
C3 C4 H4 119.7 . . ?
C3 C4 C5 120.7(4) . . ?
C5 C4 H4 119.7 . . ?
C4 C5 H5 120.0 . . ?
C6 C5 C4 119.9(4) . . ?
C6 C5 H5 120.0 . . ?
C5 C6 H6 120.3 . . ?
C5 C6 C7 119.3(4) . . ?
C7 C6 H6 120.3 . . ?
C6 C7 H7 119.6 . . ?
C6 C7 C8 120.8(4) . . ?
C8 C7 H7 119.6 . . ?
C3 C8 C7 120.3(4) . . ?
C3 C8 H8 119.8 . . ?
C7 C8 H8 119.8 . . ?
N2 C9 H9 108.8 . . ?
N2 C9 C10 107.8(3) . . ?
N2 C9 C11 114.2(3) . . ?
C10 C9 H9 108.8 . . ?
C11 C9 H9 108.8 . . ?
C11 C9 C10 108.4(3) . . ?
C9 C10 H10A 109.5 . . ?
C9 C10 H10B 109.5 . . ?
C9 C10 H10C 109.5 . . ?
H10A C10 H10B 109.5 . . ?
H10A C10 H10C 109.5 . . ?
H10B C10 H10C 109.5 . . ?
C12 C11 C9 120.3(3) . . ?
C12 C11 C16 117.9(4) . . ?
C16 C11 C9 121.6(3) . . ?
C11 C12 H12 119.2 . . ?
C13 C12 C11 121.5(4) . . ?
C13 C12 H12 119.2 . . ?
C12 C13 H13 119.9 . . ?
C14 C13 C12 120.2(4) . . ?
C14 C13 H13 119.9 . . ?
C13 C14 H14 120.4 . . ?
C13 C14 C15 119.3(4) . . ?
C15 C14 H14 120.4 . . ?
C14 C15 H15 120.0 . . ?
C16 C15 C14 119.9(4) . . ?
C16 C15 H15 120.0 . . ?
C11 C16 H16 119.5 . . ?
C15 C16 C11 121.1(4) . . ?
C15 C16 H16 119.5 . . ?
C18 C17 P1 119.2(3) . . ?
C22 C17 P1 121.6(3) . . ?
C22 C17 C18 119.1(3) . . ?
C17 C18 H18 119.7 . . ?
C19 C18 C17 120.5(3) . . ?
C19 C18 H18 119.7 . . ?
C18 C19 H19 120.1 . . ?
C20 C19 C18 119.8(4) . . ?
C20 C19 H19 120.1 . . ?
C19 C20 H20 119.8 . . ?
C21 C20 C19 120.5(4) . . ?
C21 C20 H20 119.8 . . ?
C20 C21 H21 120.1 . . ?
C20 C21 C22 119.9(4) . . ?
C22 C21 H21 120.1 . . ?
C17 C22 C21 120.2(4) . . ?
C17 C22 H22 119.9 . . ?
C21 C22 H22 119.9 . . ?
C24 C23 P1 117.0(3) . . ?
C24 C23 C28 119.1(3) . . ?
C28 C23 P1 123.9(3) . . ?
C23 C24 H24 119.6 . . ?
C23 C24 C25 120.8(3) . . ?
C25 C24 H24 119.6 . . ?
C24 C25 H25 120.1 . . ?
C26 C25 C24 119.9(4) . . ?
C26 C25 H25 120.1 . . ?
C25 C26 H26 120.0 . . ?
C25 C26 C27 120.1(4) . . ?
C27 C26 H26 120.0 . . ?
C26 C27 H27 120.0 . . ?
C26 C27 C28 120.1(4) . . ?
C28 C27 H27 120.0 . . ?
C23 C28 H28 119.9 . . ?
C27 C28 C23 120.1(3) . . ?
C27 C28 H28 119.9 . . ?
N3 P2 C45 106.28(17) . . ?
N3 P2 C51 100.40(16) . . ?
N4 P2 N3 121.21(17) . . ?
N4 P2 C45 106.72(17) . . ?
N4 P2 C51 116.02(17) . . ?
C45 P2 C51 104.81(16) . . ?
P2 N3 H3 107(3) . . ?
C29 N3 P2 121.6(2) . . ?
C29 N3 H3 111(3) . . ?
C37 N4 P2 121.9(2) . . ?
N3 C29 H29 108.8 . . ?
N3 C29 C30 110.2(3) . . ?
N3 C29 C31 109.1(3) . . ?
C30 C29 H29 108.8 . . ?
C31 C29 H29 108.8 . . ?
C31 C29 C30 111.0(3) . . ?
C29 C30 H30A 109.5 . . ?
C29 C30 H30B 109.5 . . ?
C29 C30 H30C 109.5 . . ?
H30A C30 H30B 109.5 . . ?
H30A C30 H30C 109.5 . . ?
H30B C30 H30C 109.5 . . ?
C32 C31 C29 120.8(3) . . ?
C32 C31 C36 117.7(4) . . ?
C36 C31 C29 121.5(3) . . ?
C31 C32 H32 119.7 . . ?
C31 C32 C33 120.6(4) . . ?
C33 C32 H32 119.7 . . ?
C32 C33 H33 119.8 . . ?
C34 C33 C32 120.5(4) . . ?
C34 C33 H33 119.8 . . ?
C33 C34 H34 120.1 . . ?
C33 C34 C35 119.8(4) . . ?
C35 C34 H34 120.1 . . ?
C34 C35 H35 119.9 . . ?
C34 C35 C36 120.2(4) . . ?
C36 C35 H35 119.9 . . ?
C31 C36 H36 119.4 . . ?
C35 C36 C31 121.1(4) . . ?
C35 C36 H36 119.4 . . ?
N4 C37 H37 108.2 . . ?
N4 C37 C38 108.4(3) . . ?
N4 C37 C39 114.2(3) . . ?
C38 C37 H37 108.2 . . ?
C39 C37 H37 108.2 . . ?
C39 C37 C38 109.3(3) . . ?
C37 C38 H38A 109.5 . . ?
C37 C38 H38B 109.5 . . ?
C37 C38 H38C 109.5 . . ?
H38A C38 H38B 109.5 . . ?
H38A C38 H38C 109.5 . . ?
H38B C38 H38C 109.5 . . ?
C40 C39 C37 120.0(3) . . ?
C40 C39 C44 118.0(4) . . ?
C44 C39 C37 121.9(4) . . ?
C39 C40 H40 119.1 . . ?
C39 C40 C41 121.9(4) . . ?
C41 C40 H40 119.1 . . ?
C40 C41 H41 120.3 . . ?
C42 C41 C40 119.3(4) . . ?
C42 C41 H41 120.3 . . ?
C41 C42 H42 120.1 . . ?
C43 C42 C41 119.8(4) . . ?
C43 C42 H42 120.1 . . ?
C42 C43 H43 119.9 . . ?
C42 C43 C44 120.3(4) . . ?
C44 C43 H43 119.9 . . ?
C39 C44 H44 119.7 . . ?
C43 C44 C39 120.6(4) . . ?
C43 C44 H44 119.7 . . ?
C46 C45 P2 120.0(3) . . ?
C50 C45 P2 120.4(3) . . ?
C50 C45 C46 119.4(3) . . ?
C45 C46 H46 120.0 . . ?
C47 C46 C45 120.1(4) . . ?
C47 C46 H46 120.0 . . ?
C46 C47 H47 119.8 . . ?
C48 C47 C46 120.4(4) . . ?
C48 C47 H47 119.8 . . ?
C47 C48 H48 120.2 . . ?
C47 C48 C49 119.6(4) . . ?
C49 C48 H48 120.2 . . ?
C48 C49 H49 119.7 . . ?
C48 C49 C50 120.6(4) . . ?
C50 C49 H49 119.7 . . ?
C45 C50 H50 120.1 . . ?
C49 C50 C45 119.8(3) . . ?
C49 C50 H50 120.1 . . ?
C52 C51 P2 117.3(3) . . ?
C52 C51 C56 119.1(3) . . ?
C56 C51 P2 123.6(3) . . ?
C51 C52 H52 119.6 . . ?
C53 C52 C51 120.7(3) . . ?
C53 C52 H52 119.6 . . ?
C52 C53 H53 120.5 . . ?
C54 C53 C52 119.1(4) . . ?
C54 C53 H53 120.5 . . ?
C53 C54 H54 119.7 . . ?
C55 C54 C53 120.6(4) . . ?
C55 C54 H54 119.7 . . ?
C54 C55 H55 119.6 . . ?
C54 C55 C56 120.9(4) . . ?
C56 C55 H55 119.6 . . ?
C51 C56 H56 120.2 . . ?
C55 C56 C51 119.5(4) . . ?
C55 C56 H56 120.2 . . ?
N5 P3 C73 107.67(17) . . ?
N5 P3 C79 102.61(16) . . ?
N6 P3 N5 116.59(17) . . ?
N6 P3 C73 107.22(17) . . ?
N6 P3 C79 115.98(16) . . ?
C79 P3 C73 106.09(17) . . ?
P3 N5 H5A 109(3) . . ?
C57 N5 H5A 117(3) . . ?
C57 N5 P3 120.0(2) . . ?
C65 N6 P3 122.2(2) . . ?
N5 C57 H57 106.9 . . ?
N5 C57 C58 113.3(3) . . ?
N5 C57 C59 108.5(3) . . ?
C58 C57 H57 106.9 . . ?
C58 C57 C59 113.9(3) . . ?
C59 C57 H57 106.9 . . ?
C57 C58 H58A 109.5 . . ?
C57 C58 H58B 109.5 . . ?
C57 C58 H58C 109.5 . . ?
H58A C58 H58B 109.5 . . ?
H58A C58 H58C 109.5 . . ?
H58B C58 H58C 109.5 . . ?
C60 C59 C57 122.1(3) . . ?
C64 C59 C57 119.5(4) . . ?
C64 C59 C60 118.4(4) . . ?
C59 C60 H60 119.8 . . ?
C61 C60 C59 120.4(4) . . ?
C61 C60 H60 119.8 . . ?
C60 C61 H61 119.9 . . ?
C62 C61 C60 120.2(4) . . ?
C62 C61 H61 119.9 . . ?
C61 C62 H62 120.0 . . ?
C61 C62 C63 119.9(4) . . ?
C63 C62 H62 120.0 . . ?
C62 C63 H63 120.1 . . ?
C62 C63 C64 119.8(4) . . ?
C64 C63 H63 120.1 . . ?
C59 C64 C63 121.3(4) . . ?
C59 C64 H64 119.3 . . ?
C63 C64 H64 119.3 . . ?
N6 C65 H65 108.3 . . ?
N6 C65 C66 108.1(3) . . ?
N6 C65 C67 113.8(3) . . ?
C66 C65 H65 108.3 . . ?
C67 C65 H65 108.3 . . ?
C67 C65 C66 109.9(3) . . ?
C65 C66 H66A 109.5 . . ?
C65 C66 H66B 109.5 . . ?
C65 C66 H66C 109.5 . . ?
H66A C66 H66B 109.5 . . ?
H66A C66 H66C 109.5 . . ?
H66B C66 H66C 109.5 . . ?
C68 C67 C65 121.5(3) . . ?
C68 C67 C72 118.5(3) . . ?
C72 C67 C65 119.9(3) . . ?
C67 C68 H68 119.7 . . ?
C67 C68 C69 120.5(4) . . ?
C69 C68 H68 119.7 . . ?
C68 C69 H69 119.8 . . ?
C70 C69 C68 120.4(4) . . ?
C70 C69 H69 119.8 . . ?
C69 C70 H70 120.2 . . ?
C71 C70 C69 119.6(4) . . ?
C71 C70 H70 120.2 . . ?
C70 C71 H71 119.9 . . ?
C70 C71 C72 120.2(4) . . ?
C72 C71 H71 119.9 . . ?
C67 C72 C71 120.7(3) . . ?
C67 C72 H72 119.6 . . ?
C71 C72 H72 119.6 . . ?
C74 C73 P3 120.3(3) . . ?
C74 C73 C78 119.5(3) . . ?
C78 C73 P3 120.0(3) . . ?
C73 C74 H74 120.0 . . ?
C73 C74 C75 120.0(4) . . ?
C75 C74 H74 120.0 . . ?
C74 C75 H75 120.1 . . ?
C76 C75 C74 119.7(4) . . ?
C76 C75 H75 120.1 . . ?
C75 C76 H76 119.4 . . ?
C75 C76 C77 121.1(4) . . ?
C77 C76 H76 119.4 . . ?
C76 C77 H77 120.4 . . ?
C76 C77 C78 119.1(4) . . ?
C78 C77 H77 120.4 . . ?
C73 C78 H78 119.7 . . ?
C77 C78 C73 120.5(4) . . ?
C77 C78 H78 119.7 . . ?
C80 C79 P3 124.4(3) . . ?
C80 C79 C84 118.5(3) . . ?
C84 C79 P3 117.0(3) . . ?
C79 C80 H80 119.7 . . ?
C81 C80 C79 120.6(4) . . ?
C81 C80 H80 119.7 . . ?
C80 C81 H81 120.1 . . ?
C82 C81 C80 119.8(4) . . ?
C82 C81 H81 120.1 . . ?
C81 C82 H82 119.6 . . ?
C81 C82 C83 120.9(4) . . ?
C83 C82 H82 119.6 . . ?
C82 C83 H83 120.3 . . ?
C82 C83 C84 119.3(4) . . ?
C84 C83 H83 120.3 . . ?
C79 C84 H84 119.6 . . ?
C83 C84 C79 120.9(4) . . ?
C83 C84 H84 119.6 . . ?
N7 P4 C101 105.72(16) . . ?
N7 P4 C107 100.33(16) . . ?
N8 P4 N7 120.40(16) . . ?
N8 P4 C101 106.24(17) . . ?
N8 P4 C107 117.46(16) . . ?
C101 P4 C107 105.32(16) . . ?
P4 N7 H7A 108(3) . . ?
C85 N7 H7A 113(3) . . ?
C85 N7 P4 118.3(2) . . ?
C93 N8 P4 126.3(3) . . ?
N7 C85 H85 108.0 . . ?
N7 C85 C86 111.1(3) . . ?
N7 C85 C87 110.3(3) . . ?
C86 C85 H85 108.0 . . ?
C87 C85 H85 108.0 . . ?
C87 C85 C86 111.4(3) . . ?
C85 C86 H86A 109.5 . . ?
C85 C86 H86B 109.5 . . ?
C85 C86 H86C 109.5 . . ?
H86A C86 H86B 109.5 . . ?
H86A C86 H86C 109.5 . . ?
H86B C86 H86C 109.5 . . ?
C88 C87 C85 121.9(3) . . ?
C92 C87 C85 120.4(3) . . ?
C92 C87 C88 117.7(4) . . ?
C87 C88 H88 119.4 . . ?
C89 C88 C87 121.2(4) . . ?
C89 C88 H88 119.4 . . ?
C88 C89 H89 120.2 . . ?
C90 C89 C88 119.7(4) . . ?
C90 C89 H89 120.2 . . ?
C89 C90 H90 119.9 . . ?
C91 C90 C89 120.2(4) . . ?
C91 C90 H90 119.9 . . ?
C90 C91 H91 120.0 . . ?
C90 C91 C92 119.9(4) . . ?
C92 C91 H91 120.0 . . ?
C87 C92 C91 121.2(4) . . ?
C87 C92 H92 119.4 . . ?
C91 C92 H92 119.4 . . ?
N8 C93 H93 108.5 . . ?
N8 C93 C94 108.0(3) . . ?
N8 C93 C95 114.4(3) . . ?
C94 C93 H93 108.5 . . ?
C95 C93 H93 108.5 . . ?
C95 C93 C94 108.7(3) . . ?
C93 C94 H94A 109.5 . . ?
C93 C94 H94B 109.5 . . ?
C93 C94 H94C 109.5 . . ?
H94A C94 H94B 109.5 . . ?
H94A C94 H94C 109.5 . . ?
H94B C94 H94C 109.5 . . ?
C96 C95 C93 120.3(3) . . ?
C96 C95 C100 118.0(4) . . ?
C100 C95 C93 121.6(3) . . ?
C95 C96 H96 119.2 . . ?
C97 C96 C95 121.6(4) . . ?
C97 C96 H96 119.2 . . ?
C96 C97 H97 120.0 . . ?
C96 C97 C98 120.0(4) . . ?
C98 C97 H97 120.0 . . ?
C97 C98 H98 120.3 . . ?
C99 C98 C97 119.4(4) . . ?
C99 C98 H98 120.3 . . ?
C98 C99 H99 119.8 . . ?
C98 C99 C100 120.3(4) . . ?
C100 C99 H99 119.8 . . ?
C95 C100 H100 119.7 . . ?
C99 C100 C95 120.7(4) . . ?
C99 C100 H100 119.7 . . ?
C102 C101 P4 121.6(3) . . ?
C102 C101 C106 119.1(3) . . ?
C106 C101 P4 119.1(3) . . ?
C101 C102 H102 119.9 . . ?
C101 C102 C103 120.2(4) . . ?
C103 C102 H102 119.9 . . ?
C102 C103 H103 119.9 . . ?
C104 C103 C102 120.1(3) . . ?
C104 C103 H103 119.9 . . ?
C103 C104 H104 119.9 . . ?
C103 C104 C105 120.2(4) . . ?
C105 C104 H104 119.9 . . ?
C104 C105 H105 120.0 . . ?
C104 C105 C106 120.1(4) . . ?
C106 C105 H105 120.0 . . ?
C101 C106 H106 119.8 . . ?
C105 C106 C101 120.4(3) . . ?
C105 C106 H106 119.8 . . ?
C108 C107 P4 122.9(3) . . ?
C112 C107 P4 117.8(3) . . ?
C112 C107 C108 119.3(3) . . ?
C107 C108 H108 120.0 . . ?
C109 C108 C107 119.9(4) . . ?
C109 C108 H108 120.0 . . ?
C108 C109 H109 119.8 . . ?
C110 C109 C108 120.5(4) . . ?
C110 C109 H109 119.8 . . ?
C109 C110 H110 120.2 . . ?
C109 C110 C111 119.6(4) . . ?
C111 C110 H110 120.2 . . ?
C110 C111 H111 119.9 . . ?
C112 C111 C110 120.2(4) . . ?
C112 C111 H111 119.9 . . ?
C107 C112 H112 119.8 . . ?
C111 C112 C107 120.5(3) . . ?
C111 C112 H112 119.8 . . ?

loop_
_geom_torsion_atom_site_label_1
_geom_torsion_atom_site_label_2
_geom_torsion_atom_site_label_3
_geom_torsion_atom_site_label_4
_geom_torsion
_geom_torsion_site_symmetry_1
_geom_torsion_site_symmetry_2
_geom_torsion_site_symmetry_3
_geom_torsion_site_symmetry_4
_geom_torsion_publ_flag
P1 N1 C1 C2 -86.8(4) . . . . ?
P1 N1 C1 C3 149.5(3) . . . . ?
P1 N2 C9 C10 -149.8(3) . . . . ?
P1 N2 C9 C11 89.7(4) . . . . ?
P1 C17 C18 C19 179.0(3) . . . . ?
P1 C17 C22 C21 -179.4(3) . . . . ?
P1 C23 C24 C25 -179.7(3) . . . . ?
P1 C23 C28 C27 179.2(3) . . . . ?
N1 P1 N2 C9 -76.8(3) . . . . ?
N1 P1 C17 C18 -147.2(3) . . . . ?
N1 P1 C17 C22 34.9(4) . . . . ?
N1 P1 C23 C24 157.9(3) . . . . ?
N1 P1 C23 C28 -23.2(3) . . . . ?
N1 C1 C3 C4 74.1(4) . . . . ?
N1 C1 C3 C8 -106.7(4) . . . . ?
N2 P1 N1 C1 -40.6(3) . . . . ?
N2 P1 C17 C18 -17.4(3) . . . . ?
N2 P1 C17 C22 164.7(3) . . . . ?
N2 P1 C23 C24 24.6(3) . . . . ?
N2 P1 C23 C28 -156.5(3) . . . . ?
N2 C9 C11 C12 -134.5(3) . . . . ?
N2 C9 C11 C16 50.1(4) . . . . ?
C1 C3 C4 C5 -178.8(4) . . . . ?
C1 C3 C8 C7 -179.9(4) . . . . ?
C2 C1 C3 C4 -49.0(5) . . . . ?
C2 C1 C3 C8 130.2(4) . . . . ?
C3 C4 C5 C6 -2.0(7) . . . . ?
C4 C3 C8 C7 -0.7(6) . . . . ?
C4 C5 C6 C7 0.7(7) . . . . ?
C5 C6 C7 C8 0.6(7) . . . . ?
C6 C7 C8 C3 -0.6(7) . . . . ?
C8 C3 C4 C5 2.0(6) . . . . ?
C9 C11 C12 C13 -175.6(3) . . . . ?
C9 C11 C16 C15 174.8(3) . . . . ?
C10 C9 C11 C12 105.3(4) . . . . ?
C10 C9 C11 C16 -70.2(4) . . . . ?
C11 C12 C13 C14 0.8(6) . . . . ?
C12 C11 C16 C15 -0.8(5) . . . . ?
C12 C13 C14 C15 -0.9(6) . . . . ?
C13 C14 C15 C16 0.2(5) . . . . ?
C14 C15 C16 C11 0.7(5) . . . . ?
C16 C11 C12 C13 0.0(5) . . . . ?
C17 P1 N1 C1 79.0(3) . . . . ?
C17 P1 N2 C9 163.8(3) . . . . ?
C17 P1 C23 C24 -92.6(3) . . . . ?
C17 P1 C23 C28 86.3(3) . . . . ?
C17 C18 C19 C20 1.4(6) . . . . ?
C18 C17 C22 C21 2.7(6) . . . . ?
C18 C19 C20 C21 0.6(7) . . . . ?
C19 C20 C21 C22 -1.0(7) . . . . ?
C20 C21 C22 C17 -0.7(7) . . . . ?
C22 C17 C18 C19 -3.0(6) . . . . ?
C23 P1 N1 C1 -170.6(3) . . . . ?
C23 P1 N2 C9 46.1(4) . . . . ?
C23 P1 C17 C18 106.7(3) . . . . ?
C23 P1 C17 C22 -71.1(4) . . . . ?
C23 C24 C25 C26 0.2(5) . . . . ?
C24 C23 C28 C27 -2.0(5) . . . . ?
C24 C25 C26 C27 -1.0(5) . . . . ?
C25 C26 C27 C28 0.4(6) . . . . ?
C26 C27 C28 C23 1.1(6) . . . . ?
C28 C23 C24 C25 1.3(5) . . . . ?
P2 N3 C29 C30 -58.5(4) . . . . ?
P2 N3 C29 C31 179.4(3) . . . . ?
P2 N4 C37 C38 -143.0(3) . . . . ?
P2 N4 C37 C39 94.8(3) . . . . ?
P2 C45 C46 C47 174.6(3) . . . . ?
P2 C45 C50 C49 -175.9(3) . . . . ?
P2 C51 C52 C53 -179.4(3) . . . . ?
P2 C51 C56 C55 179.1(3) . . . . ?
N3 P2 N4 C37 -69.5(3) . . . . ?
N3 P2 C45 C46 51.5(3) . . . . ?
N3 P2 C45 C50 -132.6(3) . . . . ?
N3 P2 C51 C52 157.9(3) . . . . ?
N3 P2 C51 C56 -23.7(3) . . . . ?
N3 C29 C31 C32 -122.5(4) . . . . ?
N3 C29 C31 C36 58.7(5) . . . . ?
N4 P2 N3 C29 -35.4(4) . . . . ?
N4 P2 C45 C46 -177.9(3) . . . . ?
N4 P2 C45 C50 -1.9(3) . . . . ?
N4 P2 C51 C52 25.4(3) . . . . ?
N4 P2 C51 C56 -156.2(3) . . . . ?
N4 C37 C39 C40 -149.2(3) . . . . ?
N4 C37 C39 C44 34.3(5) . . . . ?
C29 C31 C32 C33 -177.9(4) . . . . ?
C29 C31 C36 C35 177.8(3) . . . . ?
C30 C29 C31 C32 115.9(4) . . . . ?
C30 C29 C31 C36 -63.0(5) . . . . ?
C31 C32 C33 C34 0.0(7) . . . . ?
C32 C31 C36 C35 -1.1(6) . . . . ?
C32 C33 C34 C35 -1.0(7) . . . . ?
C33 C34 C35 C36 1.0(6) . . . . ?
C34 C35 C36 C31 0.1(6) . . . . ?
C36 C31 C32 C33 1.0(6) . . . . ?
C37 C39 C40 C41 -177.8(3) . . . . ?
C37 C39 C44 C43 177.4(3) . . . . ?
C38 C37 C39 C40 89.1(4) . . . . ?
C38 C37 C39 C44 -87.3(4) . . . . ?
C39 C40 C41 C42 0.5(6) . . . . ?
C40 C39 C44 C43 0.9(5) . . . . ?
C40 C41 C42 C43 0.6(6) . . . . ?
C41 C42 C43 C44 -0.9(6) . . . . ?
C42 C43 C44 C39 0.1(6) . . . . ?
C44 C39 C40 C41 -1.2(5) . . . . ?
C45 P2 N3 C29 86.4(3) . . . . ?
C45 P2 N4 C37 168.9(3) . . . . ?
C45 P2 C51 C52 -92.0(3) . . . . ?
C45 P2 C51 C56 86.4(3) . . . . ?
C45 C46 C47 C48 1.2(6) . . . . ?
C46 C45 C50 C49 0.0(5) . . . . ?
C46 C47 C48 C49 0.5(6) . . . . ?
C47 C48 C49 C50 -1.9(6) . . . . ?
C48 C49 C50 C45 1.6(6) . . . . ?
C50 C45 C46 C47 -1.4(6) . . . . ?
C51 P2 N3 C29 -164.6(3) . . . . ?
C51 P2 N4 C37 52.5(3) . . . . ?
C51 P2 C45 C46 -54.3(3) . . . . ?
C51 P2 C45 C50 121.7(3) . . . . ?
C51 C52 C53 C54 0.3(6) . . . . ?
C52 C51 C56 C55 -2.5(5) . . . . ?
C52 C53 C54 C55 -2.4(6) . . . . ?
C53 C54 C55 C56 2.1(6) . . . . ?
C54 C55 C56 C51 0.4(6) . . . . ?
C56 C51 C52 C53 2.2(5) . . . . ?
P3 N5 C57 C58 -72.1(4) . . . . ?
P3 N5 C57 C59 160.4(3) . . . . ?
P3 N6 C65 C66 -139.2(3) . . . . ?
P3 N6 C65 C67 98.5(3) . . . . ?
P3 C73 C74 C75 174.5(3) . . . . ?
P3 C73 C78 C77 -174.8(3) . . . . ?
P3 C79 C80 C81 176.0(3) . . . . ?
P3 C79 C84 C83 -176.7(3) . . . . ?
N5 P3 N6 C65 -80.4(3) . . . . ?
N5 P3 C73 C74 -122.4(3) . . . . ?
N5 P3 C73 C78 53.7(3) . . . . ?
N5 P3 C79 C80 8.3(3) . . . . ?
N5 P3 C79 C84 -175.6(3) . . . . ?
N5 C57 C59 C60 95.7(4) . . . . ?
N5 C57 C59 C64 -82.7(4) . . . . ?
N6 P3 N5 C57 -40.6(3) . . . . ?
N6 P3 C73 C74 3.8(4) . . . . ?
N6 P3 C73 C78 179.9(3) . . . . ?
N6 P3 C79 C80 -119.9(3) . . . . ?
N6 P3 C79 C84 56.1(3) . . . . ?
N6 C65 C67 C68 40.5(4) . . . . ?
N6 C65 C67 C72 -143.7(3) . . . . ?
C57 C59 C60 C61 -179.7(3) . . . . ?
C57 C59 C64 C63 179.8(4) . . . . ?
C58 C57 C59 C60 -31.5(5) . . . . ?
C58 C57 C59 C64 150.1(4) . . . . ?
C59 C60 C61 C62 0.0(6) . . . . ?
C60 C59 C64 C63 1.4(6) . . . . ?
C60 C61 C62 C63 1.2(7) . . . . ?
C61 C62 C63 C64 -1.2(7) . . . . ?
C62 C63 C64 C59 -0.1(7) . . . . ?
C64 C59 C60 C61 -1.3(6) . . . . ?
C65 C67 C68 C69 175.2(3) . . . . ?
C65 C67 C72 C71 -175.6(3) . . . . ?
C66 C65 C67 C68 -80.9(4) . . . . ?
C66 C65 C67 C72 95.0(4) . . . . ?
C67 C68 C69 C70 0.2(5) . . . . ?
C68 C67 C72 C71 0.3(5) . . . . ?
C68 C69 C70 C71 0.5(5) . . . . ?
C69 C70 C71 C72 -0.8(5) . . . . ?
C70 C71 C72 C67 0.4(5) . . . . ?
C72 C67 C68 C69 -0.6(5) . . . . ?
C73 P3 N5 C57 79.8(3) . . . . ?
C73 P3 N6 C65 158.9(3) . . . . ?
C73 P3 C79 C80 121.2(3) . . . . ?
C73 P3 C79 C84 -62.8(3) . . . . ?
C73 C74 C75 C76 0.7(6) . . . . ?
C74 C73 C78 C77 1.4(6) . . . . ?
C74 C75 C76 C77 0.6(6) . . . . ?
C75 C76 C77 C78 -0.8(7) . . . . ?
C76 C77 C78 C73 -0.2(6) . . . . ?
C78 C73 C74 C75 -1.6(6) . . . . ?
C79 P3 N5 C57 -168.5(3) . . . . ?
C79 P3 N6 C65 40.6(3) . . . . ?
C79 P3 C73 C74 128.3(3) . . . . ?
C79 P3 C73 C78 -55.6(4) . . . . ?
C79 C80 C81 C82 0.3(6) . . . . ?
C80 C79 C84 C83 -0.4(6) . . . . ?
C80 C81 C82 C83 -0.2(7) . . . . ?
C81 C82 C83 C84 -0.3(6) . . . . ?
C82 C83 C84 C79 0.6(6) . . . . ?
C84 C79 C80 C81 0.0(6) . . . . ?
P4 N7 C85 C86 -83.2(3) . . . . ?
P4 N7 C85 C87 152.8(2) . . . . ?
P4 N8 C93 C94 -143.1(3) . . . . ?
P4 N8 C93 C95 95.7(4) . . . . ?
P4 C101 C102 C103 176.6(3) . . . . ?
P4 C101 C106 C105 -177.0(3) . . . . ?
P4 C107 C108 C109 178.6(3) . . . . ?
P4 C107 C112 C111 -178.4(3) . . . . ?
N7 P4 N8 C93 -73.7(3) . . . . ?
N7 P4 C101 C102 33.3(3) . . . . ?
N7 P4 C101 C106 -151.0(3) . . . . ?
N7 P4 C107 C108 -35.8(3) . . . . ?
N7 P4 C107 C112 145.4(3) . . . . ?
N7 C85 C87 C88 67.2(5) . . . . ?
N7 C85 C87 C92 -114.2(4) . . . . ?
N8 P4 N7 C85 -35.8(3) . . . . ?
N8 P4 C101 C102 162.3(3) . . . . ?
N8 P4 C101 C106 -21.9(3) . . . . ?
N8 P4 C107 C108 -168.2(3) . . . . ?
N8 P4 C107 C112 12.9(3) . . . . ?
N8 C93 C95 C96 -141.2(3) . . . . ?
N8 C93 C95 C100 43.8(5) . . . . ?
C85 C87 C88 C89 176.3(4) . . . . ?
C85 C87 C92 C91 -175.9(4) . . . . ?
C86 C85 C87 C88 -56.6(5) . . . . ?
C86 C85 C87 C92 122.0(4) . . . . ?
C87 C88 C89 C90 -0.1(7) . . . . ?
C88 C87 C92 C91 2.8(6) . . . . ?
C88 C89 C90 C91 2.1(7) . . . . ?
C89 C90 C91 C92 -1.7(7) . . . . ?
C90 C91 C92 C87 -0.9(7) . . . . ?
C92 C87 C88 C89 -2.4(6) . . . . ?
C93 C95 C96 C97 -176.4(3) . . . . ?
C93 C95 C100 C99 175.3(3) . . . . ?
C94 C93 C95 C96 98.0(4) . . . . ?
C94 C93 C95 C100 -77.0(4) . . . . ?
C95 C96 C97 C98 1.6(6) . . . . ?
C96 C95 C100 C99 0.2(5) . . . . ?
C96 C97 C98 C99 -0.8(6) . . . . ?
C97 C98 C99 C100 -0.2(5) . . . . ?
C98 C99 C100 C95 0.5(5) . . . . ?
C100 C95 C96 C97 -1.3(5) . . . . ?
C101 P4 N7 C85 84.3(3) . . . . ?
C101 P4 N8 C93 166.4(3) . . . . ?
C101 P4 C107 C108 73.8(3) . . . . ?
C101 P4 C107 C112 -105.0(3) . . . . ?
C101 C102 C103 C104 -0.3(6) . . . . ?
C102 C101 C106 C105 -1.1(5) . . . . ?
C102 C103 C104 C105 0.0(6) . . . . ?
C103 C104 C105 C106 -0.2(6) . . . . ?
C104 C105 C106 C101 0.8(6) . . . . ?
C106 C101 C102 C103 0.9(6) . . . . ?
C107 P4 N7 C85 -166.4(3) . . . . ?
C107 P4 N8 C93 48.9(4) . . . . ?
C107 P4 C101 C102 -72.4(3) . . . . ?
C107 P4 C101 C106 103.4(3) . . . . ?
C107 C108 C109 C110 0.2(6) . . . . ?
C108 C107 C112 C111 2.6(5) . . . . ?
C108 C109 C110 C111 2.0(6) . . . . ?
C109 C110 C111 C112 -2.0(6) . . . . ?
C110 C111 C112 C107 -0.4(6) . . . . ?
C112 C107 C108 C109 -2.5(5) . . . . ?

_shelx_res_file                  
;
TITL tjf013-absc in P21 #4
    tjf013.res
    created by SHELXL-2018/3 at 17:18:32 on 22-Jan-2019
REM reset to P21 #4
CELL 0.71073 9.37 31.24 15.94 90 91.6 90
ZERR 8 0.0019 0.0062 0.0032 0 0.03 0
LATT -1
SYMM -X,0.5+Y,-Z
SFAC C H N P
UNIT 224 232 16 8

L.S. 10 0 0
PLAN  10
SIZE 0.161 0.202 0.227
TEMP -163.15
BOND
MORE -1
BOND $H
CONF
fmap 2 53
acta 52
OMIT 0 10 0
REM <olex2.extras>
REM <HklSrc "%.\\tjf013.hkl">
REM </olex2.extras>

WGHT    0.000000
FVAR       0.12351
P1    4    0.747496    0.600452    0.619210    11.00000    0.02703    0.02536 =
         0.02440    0.00056    0.00151    0.00028
N1    3    0.776877    0.652576    0.639700    11.00000    0.03032    0.02514 =
         0.03167   -0.00111    0.01032    0.00121
N2    3    0.682973    0.585165    0.533016    11.00000    0.02840    0.03276 =
         0.03104    0.00379   -0.00199   -0.00005
C1    1    0.835347    0.681357    0.574482    11.00000    0.03774    0.03246 =
         0.02763    0.00284    0.00858   -0.00444
AFIX  13
H1A   2    0.799919    0.671180    0.518183    11.00000   -1.20000
AFIX   0
C2    1    0.998122    0.680218    0.576137    11.00000    0.03989    0.04322 =
         0.05814    0.00683    0.02010   -0.00182
AFIX 137
H2A   2    1.034473    0.685867    0.633312    11.00000   -1.50000
H2B   2    1.034016    0.702121    0.538095    11.00000   -1.50000
H2C   2    1.030472    0.651935    0.558069    11.00000   -1.50000
AFIX   0
C3    1    0.777882    0.726197    0.588491    11.00000    0.03194    0.03070 =
         0.02742    0.00404    0.00643   -0.00414
C4    1    0.827837    0.751646    0.653821    11.00000    0.04995    0.03915 =
         0.02889    0.00378   -0.00192    0.00072
AFIX  43
H4    2    0.901410    0.741285    0.690675    11.00000   -1.20000
AFIX   0
C5    1    0.771585    0.792241    0.666186    11.00000    0.07559    0.03464 =
         0.03650   -0.00415   -0.00046   -0.00671
AFIX  43
H5    2    0.804514    0.809137    0.712346    11.00000   -1.20000
AFIX   0
C6    1    0.668266    0.807914    0.611558    11.00000    0.06701    0.02810 =
         0.04796    0.00517    0.01295    0.00837
AFIX  43
H6    2    0.630124    0.835766    0.619306    11.00000   -1.20000
AFIX   0
C7    1    0.620523    0.782833    0.545424    11.00000    0.05133    0.04659 =
         0.05142    0.00685   -0.00395    0.01316
AFIX  43
H7    2    0.549764    0.793649    0.507196    11.00000   -1.20000
AFIX   0
C8    1    0.674335    0.742174    0.534088    11.00000    0.03997    0.04054 =
         0.04142   -0.00188   -0.00410   -0.00394
AFIX  43
H8    2    0.639757    0.725135    0.488531    11.00000   -1.20000
AFIX   0
C9    1    0.533517    0.587949    0.506051    11.00000    0.02849    0.03437 =
         0.03485    0.00728   -0.00484   -0.00412
AFIX  13
H9    2    0.472809    0.584878    0.556309    11.00000   -1.20000
AFIX   0
C10   1    0.501925    0.550634    0.446233    11.00000    0.06336    0.03119 =
         0.06501    0.00452   -0.03127   -0.00799
AFIX 137
H10A  2    0.400825    0.551144    0.428772    11.00000   -1.50000
H10B  2    0.523696    0.523555    0.474871    11.00000   -1.50000
H10C  2    0.561016    0.553296    0.396735    11.00000   -1.50000
AFIX   0
C11   1    0.493891    0.629433    0.461157    11.00000    0.02828    0.03226 =
         0.02410   -0.00261   -0.00533   -0.00399
C12   1    0.371410    0.651328    0.481465    11.00000    0.03411    0.04150 =
         0.02825    0.00055    0.00221   -0.00430
AFIX  43
H12   2    0.315911    0.641280    0.526387    11.00000   -1.20000
AFIX   0
C13   1    0.327907    0.687445    0.437988    11.00000    0.03591    0.04135 =
         0.04073   -0.00313    0.00284    0.00777
AFIX  43
H13   2    0.243976    0.702138    0.453654    11.00000   -1.20000
AFIX   0
C14   1    0.405826    0.702291    0.371873    11.00000    0.04409    0.03009 =
         0.03540    0.00134   -0.00828    0.00197
AFIX  43
H14   2    0.375294    0.726915    0.341354    11.00000   -1.20000
AFIX   0
C15   1    0.529484    0.680844    0.350374    11.00000    0.03852    0.03580 =
         0.02376    0.00189    0.00112   -0.01017
AFIX  43
H15   2    0.584158    0.690820    0.305037    11.00000   -1.20000
AFIX   0
C16   1    0.572945    0.644908    0.395110    11.00000    0.03216    0.03099 =
         0.02710   -0.00393   -0.00021   -0.00414
AFIX  43
H16   2    0.658153    0.630595    0.380438    11.00000   -1.20000
AFIX   0
C17   1    0.919861    0.575414    0.628857    11.00000    0.02970    0.03109 =
         0.02549    0.00237    0.00358    0.00127
C18   1    0.950321    0.540374    0.577838    11.00000    0.03258    0.03401 =
         0.02629   -0.00414    0.00145   -0.00209
AFIX  43
H18   2    0.879481    0.529879    0.539309    11.00000   -1.20000
AFIX   0
C19   1    1.082469    0.520909    0.582996    11.00000    0.03912    0.03623 =
         0.03599   -0.00621    0.00402    0.00719
AFIX  43
H19   2    1.103234    0.497509    0.547283    11.00000   -1.20000
AFIX   0
C20   1    1.184295    0.535552    0.640191    11.00000    0.03043    0.04469 =
         0.04876   -0.00021    0.00022    0.00984
AFIX  43
H20   2    1.275598    0.522336    0.643372    11.00000   -1.20000
AFIX   0
C21   1    1.154543    0.569206    0.692741    11.00000    0.03344    0.04231 =
         0.05215   -0.00740   -0.01011    0.00469
AFIX  43
H21   2    1.224627    0.578862    0.732595    11.00000   -1.20000
AFIX   0
C22   1    1.021418    0.589055    0.687311    11.00000    0.03658    0.03438 =
         0.04117   -0.01029   -0.00549    0.00662
AFIX  43
H22   2    1.000477    0.612054    0.723964    11.00000   -1.20000
AFIX   0
C23   1    0.650009    0.584976    0.712213    11.00000    0.02593    0.02861 =
         0.02554    0.00340    0.00169    0.00420
C24   1    0.564852    0.548945    0.705618    11.00000    0.02902    0.02665 =
         0.02889   -0.00138   -0.00106    0.00307
AFIX  43
H24   2    0.559721    0.533505    0.654277    11.00000   -1.20000
AFIX   0
C25   1    0.486870    0.535081    0.773034    11.00000    0.02832    0.03041 =
         0.03209    0.00296   -0.00101   -0.00339
AFIX  43
H25   2    0.428895    0.510221    0.767880    11.00000   -1.20000
AFIX   0
C26   1    0.493611    0.557474    0.847707    11.00000    0.03064    0.03921 =
         0.03007    0.00468    0.00361   -0.00072
AFIX  43
H26   2    0.439012    0.548284    0.893697    11.00000   -1.20000
AFIX   0
C27   1    0.579764    0.593270    0.855627    11.00000    0.03712    0.04241 =
         0.02654   -0.00180   -0.00008   -0.00357
AFIX  43
H27   2    0.584705    0.608551    0.907154    11.00000   -1.20000
AFIX   0
C28   1    0.658930    0.606879    0.788447    11.00000    0.03115    0.03292 =
         0.02982    0.00062    0.00051   -0.00653
AFIX  43
H28   2    0.719378    0.631169    0.794340    11.00000   -1.20000
AFIX   0

P2    4    0.210887    0.393809    0.743926    11.00000    0.02410    0.02573 =
         0.02752   -0.00143    0.00219   -0.00080
N3    3    0.173830    0.341324    0.738142    11.00000    0.02479    0.02599 =
         0.04194   -0.00045    0.00405    0.00091
N4    3    0.314835    0.411994    0.813516    11.00000    0.02731    0.03348 =
         0.02719   -0.00047    0.00135   -0.00114
C29   1    0.283003    0.308500    0.759253    11.00000    0.02906    0.02643 =
         0.04420   -0.00421   -0.00487    0.00705
AFIX  13
H29   2    0.315165    0.312302    0.819136    11.00000   -1.20000
AFIX   0
H1    2    0.706484    0.662948    0.662265    11.00000   -1.20000
H3    2    0.102021    0.337218    0.764346    11.00000   -1.20000
H5A   2    0.614365    0.343306    0.182483    11.00000   -1.20000
H7A   2    0.162398    0.668395    0.171438    11.00000   -1.20000
C30   1    0.410846    0.313615    0.703709    11.00000    0.02673    0.02968 =
         0.08526   -0.00254    0.00623    0.00211
AFIX 137
H30A  2    0.378936    0.312892    0.644651    11.00000   -1.50000
H30B  2    0.478421    0.290205    0.714735    11.00000   -1.50000
H30C  2    0.457728    0.341049    0.715878    11.00000   -1.50000
AFIX   0
C31   1    0.217403    0.264616    0.748955    11.00000    0.02587    0.02980 =
         0.03260   -0.00090    0.00482    0.00439
C32   1    0.216941    0.236111    0.815222    11.00000    0.05420    0.04629 =
         0.02696   -0.00045    0.00326    0.00764
AFIX  43
H32   2    0.255487    0.244520    0.868460    11.00000   -1.20000
AFIX   0
C33   1    0.160408    0.195110    0.804664    11.00000    0.07153    0.04037 =
         0.05041    0.01276    0.02610   -0.00039
AFIX  43
H33   2    0.160697    0.175825    0.850749    11.00000   -1.20000
AFIX   0
C34   1    0.105028    0.182564    0.729104    11.00000    0.03950    0.03450 =
         0.07009   -0.00198    0.01990   -0.00902
AFIX  43
H34   2    0.068113    0.154432    0.722051    11.00000   -1.20000
AFIX   0
C35   1    0.102484    0.210478    0.663214    11.00000    0.02913    0.04366 =
         0.05122   -0.01274   -0.00256   -0.00031
AFIX  43
H35   2    0.062357    0.201875    0.610481    11.00000   -1.20000
AFIX   0
C36   1    0.158107    0.251241    0.672928    11.00000    0.03287    0.03683 =
         0.03380    0.00164   -0.00294    0.00219
AFIX  43
H36   2    0.155556    0.270386    0.626606    11.00000   -1.20000
AFIX   0
C37   1    0.276914    0.413071    0.901843    11.00000    0.02675    0.03147 =
         0.03056   -0.00265    0.00140   -0.00143
AFIX  13
H37   2    0.170477    0.414031    0.904638    11.00000   -1.20000
AFIX   0
C38   1    0.337030    0.454195    0.941023    11.00000    0.04317    0.03558 =
         0.03563   -0.00138    0.00048   -0.00391
AFIX 137
H38A  2    0.440288    0.455403    0.933079    11.00000   -1.50000
H38B  2    0.317990    0.454527    1.001161    11.00000   -1.50000
H38C  2    0.291342    0.479012    0.913938    11.00000   -1.50000
AFIX   0
C39   1    0.330353    0.374741    0.952822    11.00000    0.03586    0.02867 =
         0.02792   -0.00568   -0.00639   -0.00128
C40   1    0.253592    0.360281    1.019883    11.00000    0.04165    0.03417 =
         0.03414   -0.00098    0.00184    0.00041
AFIX  43
H40   2    0.165989    0.373897    1.032236    11.00000   -1.20000
AFIX   0
C41   1    0.300700    0.326469    1.069688    11.00000    0.05962    0.04005 =
         0.03816    0.00249    0.00223   -0.00526
AFIX  43
H41   2    0.245652    0.316956    1.115240    11.00000   -1.20000
AFIX   0
C42   1    0.428607    0.306731    1.052395    11.00000    0.05850    0.02915 =
         0.04100   -0.00155   -0.01957    0.00354
AFIX  43
H42   2    0.461567    0.283361    1.085785    11.00000   -1.20000
AFIX   0
C43   1    0.508205    0.321039    0.986596    11.00000    0.04336    0.03734 =
         0.04146   -0.01086   -0.01256    0.00863
AFIX  43
H43   2    0.596735    0.307732    0.975176    11.00000   -1.20000
AFIX   0
C44   1    0.459528    0.354834    0.936905    11.00000    0.03480    0.03781 =
         0.03181   -0.00492   -0.00405    0.00076
AFIX  43
H44   2    0.515028    0.364436    0.891617    11.00000   -1.20000
AFIX   0
C45   1    0.284322    0.408321    0.644290    11.00000    0.02695    0.02584 =
         0.03212   -0.00147    0.00455    0.00428
C46   1    0.211732    0.397580    0.569743    11.00000    0.03356    0.03623 =
         0.03128   -0.00510    0.00342   -0.00580
AFIX  43
H46   2    0.127958    0.380495    0.571128    11.00000   -1.20000
AFIX   0
C47   1    0.261380    0.411728    0.493936    11.00000    0.03744    0.03913 =
         0.03386   -0.00696    0.00106    0.00217
AFIX  43
H47   2    0.210561    0.404790    0.443349    11.00000   -1.20000
AFIX   0
C48   1    0.384292    0.435872    0.491164    11.00000    0.03811    0.03405 =
         0.03101    0.00309    0.01000    0.00717
AFIX  43
H48   2    0.417827    0.445743    0.438899    11.00000   -1.20000
AFIX   0
C49   1    0.458321    0.445618    0.564711    11.00000    0.02661    0.02890 =
         0.04286    0.00026    0.00857   -0.00017
AFIX  43
H49   2    0.544570    0.461525    0.562719    11.00000   -1.20000
AFIX   0
C50   1    0.408179    0.432449    0.641374    11.00000    0.02696    0.02688 =
         0.03186   -0.00293    0.00174    0.00168
AFIX  43
H50   2    0.458503    0.439925    0.691827    11.00000   -1.20000
AFIX   0
C51   1    0.032152    0.415859    0.740858    11.00000    0.02657    0.02474 =
         0.02495    0.00180    0.00070   -0.00239
C52   1    0.014637    0.456954    0.773350    11.00000    0.03095    0.02635 =
         0.02983   -0.00110   -0.00040   -0.00067
AFIX  43
H52   2    0.095283    0.472111    0.795266    11.00000   -1.20000
AFIX   0
C53   1   -0.119482    0.475958    0.774005    11.00000    0.04069    0.02968 =
         0.03784   -0.00344   -0.00279    0.00524
AFIX  43
H53   2   -0.130837    0.503986    0.795954    11.00000   -1.20000
AFIX   0
C54   1   -0.236168    0.453489    0.742253    11.00000    0.03098    0.03460 =
         0.05056   -0.00204   -0.00471    0.01054
AFIX  43
H54   2   -0.328770    0.465753    0.744419    11.00000   -1.20000
AFIX   0
C55   1   -0.219369    0.413622    0.707631    11.00000    0.02734    0.03390 =
         0.04830   -0.00124   -0.00506    0.00180
AFIX  43
H55   2   -0.300139    0.399018    0.684391    11.00000   -1.20000
AFIX   0
C56   1   -0.086584    0.394465    0.706143    11.00000    0.02857    0.02637 =
         0.03645   -0.00055   -0.00125    0.00024
AFIX  43
H56   2   -0.075991    0.366951    0.681710    11.00000   -1.20000
AFIX   0

P3    4    0.703725    0.397720    0.240209    11.00000    0.02797    0.02452 =
         0.02598    0.00030    0.00110   -0.00004
N5    3    0.669988    0.345771    0.222809    11.00000    0.02826    0.02752 =
         0.03348   -0.00101   -0.00072    0.00049
N6    3    0.807487    0.408498    0.315233    11.00000    0.02923    0.03176 =
         0.02595   -0.00010    0.00017    0.00205
C57   1    0.786489    0.314135    0.230586    11.00000    0.03021    0.02416 =
         0.04117   -0.00473    0.00059    0.00256
AFIX  13
H57   2    0.841457    0.320947    0.283587    11.00000   -1.20000
AFIX   0
C58   1    0.891171    0.316501    0.159576    11.00000    0.04348    0.03138 =
         0.06522   -0.00186    0.01954    0.00094
AFIX 137
H58A  2    0.838910    0.314417    0.105613    11.00000   -1.50000
H58B  2    0.959441    0.292821    0.164794    11.00000   -1.50000
H58C  2    0.942650    0.343790    0.162541    11.00000   -1.50000
AFIX   0
C59   1    0.720952    0.270020    0.242094    11.00000    0.02532    0.02614 =
         0.03749    0.00139    0.00065    0.00305
C60   1    0.696360    0.242007    0.174596    11.00000    0.03585    0.03746 =
         0.03622   -0.00341    0.00660   -0.00267
AFIX  43
H60   2    0.721282    0.250395    0.119622    11.00000   -1.20000
AFIX   0
C61   1    0.635747    0.202027    0.187527    11.00000    0.03990    0.03218 =
         0.06330   -0.01427    0.00329   -0.00514
AFIX  43
H61   2    0.619434    0.183215    0.141425    11.00000   -1.20000
AFIX   0
C62   1    0.599399    0.189659    0.266745    11.00000    0.03779    0.03200 =
         0.07297    0.01027    0.00677   -0.00155
AFIX  43
H62   2    0.559684    0.162104    0.275639    11.00000   -1.20000
AFIX   0
C63   1    0.620592    0.217263    0.333361    11.00000    0.05729    0.04716 =
         0.04869    0.01405    0.00641   -0.00624
AFIX  43
H63   2    0.593915    0.208997    0.388094    11.00000   -1.20000
AFIX   0
C64   1    0.681267    0.257336    0.320190    11.00000    0.04867    0.04246 =
         0.03895   -0.00210    0.00057   -0.00358
AFIX  43
H64   2    0.695359    0.276230    0.366381    11.00000   -1.20000
AFIX   0
C65   1    0.760939    0.409289    0.401763    11.00000    0.03006    0.02865 =
         0.03061   -0.00003    0.00065    0.00361
AFIX  13
H65   2    0.655156    0.413590    0.401056    11.00000   -1.20000
AFIX   0
C66   1    0.831471    0.447769    0.445956    11.00000    0.04912    0.03075 =
         0.03440    0.00129   -0.00082   -0.00073
AFIX 137
H66A  2    0.935447    0.445501    0.442432    11.00000   -1.50000
H66B  2    0.805131    0.448126    0.505020    11.00000   -1.50000
H66C  2    0.798907    0.474269    0.418656    11.00000   -1.50000
AFIX   0
C67   1    0.795434    0.368395    0.450514    11.00000    0.02965    0.02864 =
         0.02355   -0.00263   -0.00511   -0.00040
C68   1    0.924501    0.347335    0.442203    11.00000    0.02901    0.03367 =
         0.02864   -0.00359   -0.00216    0.00158
AFIX  43
H68   2    0.990480    0.357188    0.402347    11.00000   -1.20000
AFIX   0
C69   1    0.958272    0.311819    0.491845    11.00000    0.03278    0.03467 =
         0.03531   -0.00713   -0.00643    0.00768
AFIX  43
H69   2    1.047177    0.297700    0.485737    11.00000   -1.20000
AFIX   0
C70   1    0.863425    0.297071    0.549728    11.00000    0.04389    0.02405 =
         0.03660    0.00190   -0.00858    0.00125
AFIX  43
H70   2    0.887013    0.273000    0.583795    11.00000   -1.20000
AFIX   0
C71   1    0.734152    0.317466    0.557873    11.00000    0.03708    0.03673 =
         0.03172    0.00332   -0.00147   -0.00537
AFIX  43
H71   2    0.667891    0.307199    0.597173    11.00000   -1.20000
AFIX   0
C72   1    0.700341    0.353068    0.508694    11.00000    0.02873    0.03249 =
         0.03220   -0.00230   -0.00128    0.00063
AFIX  43
H72   2    0.611225    0.367038    0.514997    11.00000   -1.20000
AFIX   0
C73   1    0.781493    0.419379    0.146416    11.00000    0.03379    0.02402 =
         0.02926    0.00048    0.00531    0.00242
C74   1    0.914339    0.438571    0.150559    11.00000    0.03318    0.03030 =
         0.03384    0.00030    0.00263    0.00052
AFIX  43
H74   2    0.961797    0.442710    0.203382    11.00000   -1.20000
AFIX   0
C75   1    0.978436    0.451805    0.077505    11.00000    0.04156    0.03387 =
         0.04717    0.00325    0.01347    0.00173
AFIX  43
H75   2    1.070216    0.464737    0.080126    11.00000   -1.20000
AFIX   0
C76   1    0.908676    0.446130    0.001485    11.00000    0.05429    0.03435 =
         0.03427    0.00648    0.02007    0.00600
AFIX  43
H76   2    0.953298    0.454994   -0.048406    11.00000   -1.20000
AFIX   0
C77   1    0.774900    0.427779   -0.003701    11.00000    0.05858    0.03811 =
         0.02814    0.00050    0.00205    0.00341
AFIX  43
H77   2    0.726997    0.424335   -0.056584    11.00000   -1.20000
AFIX   0
C78   1    0.711426    0.414463    0.069012    11.00000    0.04142    0.03766 =
         0.03198   -0.00134    0.00116   -0.00313
AFIX  43
H78   2    0.619168    0.401849    0.066082    11.00000   -1.20000
AFIX   0
C79   1    0.526675    0.420461    0.244789    11.00000    0.02945    0.02825 =
         0.02378    0.00127   -0.00299   -0.00044
C80   1    0.401765    0.396598    0.245618    11.00000    0.03470    0.02803 =
         0.04568   -0.00091   -0.00528    0.00348
AFIX  43
H80   2    0.406070    0.366352    0.240057    11.00000   -1.20000
AFIX   0
C81   1    0.270851    0.416476    0.254479    11.00000    0.02825    0.04101 =
         0.05941   -0.00278   -0.00533    0.00085
AFIX  43
H81   2    0.185882    0.399907    0.255259    11.00000   -1.20000
AFIX   0
C82   1    0.264360    0.460272    0.262140    11.00000    0.03259    0.03932 =
         0.04839    0.00120   -0.00510    0.01194
AFIX  43
H82   2    0.174413    0.473808    0.268065    11.00000   -1.20000
AFIX   0
C83   1    0.386438    0.484762    0.261341    11.00000    0.04367    0.02842 =
         0.03753   -0.00020   -0.00255    0.00676
AFIX  43
H83   2    0.380966    0.515013    0.266422    11.00000   -1.20000
AFIX   0
C84   1    0.517343    0.464835    0.253050    11.00000    0.03042    0.02712 =
         0.03895    0.00116    0.00164   -0.00071
AFIX  43
H84   2    0.601920    0.481604    0.252988    11.00000   -1.20000
AFIX   0

P4    4    0.212135    0.608671    0.118325    11.00000    0.02660    0.02570 =
         0.02235    0.00066    0.00117   -0.00081
N7    3    0.232161    0.660917    0.142945    11.00000    0.02875    0.02564 =
         0.02659    0.00101    0.00506    0.00046
N8    3    0.140685    0.595274    0.033238    11.00000    0.02906    0.03247 =
         0.02899    0.00207   -0.00152   -0.00097
C85   1    0.264277    0.691437    0.074717    11.00000    0.04183    0.02912 =
         0.02462    0.00445    0.00376   -0.00267
AFIX  13
H85   2    0.212417    0.681608    0.022523    11.00000   -1.20000
AFIX   0
C86   1    0.423378    0.692022    0.057474    11.00000    0.04871    0.03324 =
         0.04763    0.00658    0.01984    0.00378
AFIX 137
H86A  2    0.477031    0.699595    0.109007    11.00000   -1.50000
H86B  2    0.442281    0.713211    0.013829    11.00000   -1.50000
H86C  2    0.453161    0.663638    0.038496    11.00000   -1.50000
AFIX   0
C87   1    0.210239    0.735609    0.095978    11.00000    0.03404    0.02817 =
         0.02549    0.00311    0.00716   -0.00424
C88   1    0.269430    0.759353    0.161831    11.00000    0.05016    0.03936 =
         0.03943   -0.00149   -0.00753    0.00399
AFIX  43
H88   2    0.342256    0.747015    0.196732    11.00000   -1.20000
AFIX   0
C89   1    0.224169    0.800710    0.177536    11.00000    0.05849    0.03660 =
         0.04427   -0.00903    0.00039   -0.00124
AFIX  43
H89   2    0.265663    0.816542    0.222880    11.00000   -1.20000
AFIX   0
C90   1    0.119302    0.818681    0.127389    11.00000    0.05575    0.03444 =
         0.04724    0.00489    0.02234    0.00614
AFIX  43
H90   2    0.090287    0.847377    0.136823    11.00000   -1.20000
AFIX   0
C91   1    0.056185    0.795451    0.063757    11.00000    0.04808    0.05391 =
         0.04682    0.00581    0.00327    0.01880
AFIX  43
H91   2   -0.018292    0.807741    0.030029    11.00000   -1.20000
AFIX   0
C92   1    0.100973    0.754037    0.048597    11.00000    0.03460    0.04528 =
         0.03818   -0.00358    0.00119    0.00275
AFIX  43
H92   2    0.055724    0.737981    0.004786    11.00000   -1.20000
AFIX   0
C93   1   -0.011811    0.597847    0.010787    11.00000    0.03001    0.03988 =
         0.03457    0.00782   -0.00780   -0.00792
AFIX  13
H93   2   -0.067183    0.596528    0.063455    11.00000   -1.20000
AFIX   0
C94   1   -0.050630    0.558986   -0.042972    11.00000    0.06023    0.03227 =
         0.06302    0.00828   -0.02828   -0.00837
AFIX 137
H94A  2    0.008257    0.558655   -0.092820    11.00000   -1.50000
H94B  2   -0.151675    0.560510   -0.060305    11.00000   -1.50000
H94C  2   -0.033432    0.532807   -0.010359    11.00000   -1.50000
AFIX   0
C95   1   -0.055049    0.638080   -0.037027    11.00000    0.03088    0.03268 =
         0.02517   -0.00150   -0.00611   -0.00486
C96   1   -0.182642    0.658315   -0.020808    11.00000    0.03198    0.04109 =
         0.03115    0.00069   -0.00086   -0.00739
AFIX  43
H96   2   -0.240135    0.647714    0.022734    11.00000   -1.20000
AFIX   0
C97   1   -0.228459    0.693551   -0.066379    11.00000    0.03501    0.03980 =
         0.03879   -0.00642   -0.00089    0.00274
AFIX  43
H97   2   -0.315336    0.707337   -0.053106    11.00000   -1.20000
AFIX   0
C98   1   -0.147863    0.708776   -0.131354    11.00000    0.04396    0.02878 =
         0.03546    0.00135   -0.00623   -0.00097
AFIX  43
H98   2   -0.179603    0.732779   -0.163358    11.00000   -1.20000
AFIX   0
C99   1   -0.020742    0.688770   -0.149327    11.00000    0.03861    0.03526 =
         0.02739    0.00024   -0.00036   -0.00481
AFIX  43
H99   2    0.034946    0.699018   -0.193997    11.00000   -1.20000
AFIX   0
C100  1    0.025902    0.653821   -0.102486    11.00000    0.03102    0.03551 =
         0.02654   -0.00312   -0.00294   -0.00268
AFIX  43
H100  2    0.113820    0.640447   -0.115050    11.00000   -1.20000
AFIX   0
C101  1    0.389626    0.586655    0.119225    11.00000    0.03200    0.02667 =
         0.02606    0.00058    0.00297   -0.00265
C102  1    0.495801    0.601458    0.174128    11.00000    0.03085    0.03323 =
         0.03213   -0.00406    0.00025    0.00074
AFIX  43
H102  2    0.477027    0.624801    0.210391    11.00000   -1.20000
AFIX   0
C103  1    0.630207    0.582178    0.176305    11.00000    0.03155    0.03583 =
         0.04162   -0.00076   -0.00465   -0.00376
AFIX  43
H103  2    0.702839    0.592507    0.213838    11.00000   -1.20000
AFIX   0
C104  1    0.657693    0.548241    0.124191    11.00000    0.02816    0.03782 =
         0.04000    0.00701    0.00703    0.00489
AFIX  43
H104  2    0.749305    0.535191    0.125798    11.00000   -1.20000
AFIX   0
C105  1    0.552348    0.533081    0.069493    11.00000    0.03416    0.03675 =
         0.03390   -0.00575    0.00556    0.00424
AFIX  43
H105  2    0.571754    0.509706    0.033434    11.00000   -1.20000
AFIX   0
C106  1    0.418585    0.551935    0.067220    11.00000    0.03298    0.03681 =
         0.02270   -0.00036    0.00202   -0.00371
AFIX  43
H106  2    0.346081    0.541189    0.030066    11.00000   -1.20000
AFIX   0
C107  1    0.132195    0.588837    0.214038    11.00000    0.02500    0.02681 =
         0.02604    0.00488    0.00395    0.00607
C108  1    0.169452    0.604411    0.293672    11.00000    0.03380    0.03103 =
         0.03129   -0.00037    0.00197   -0.00190
AFIX  43
H108  2    0.240792    0.625864    0.300031    11.00000   -1.20000
AFIX   0
C109  1    0.102330    0.588565    0.363428    11.00000    0.04568    0.04578 =
         0.02637    0.00148    0.00368   -0.00453
AFIX  43
H109  2    0.127646    0.599288    0.417594    11.00000   -1.20000
AFIX   0
C110  1   -0.001362    0.557223    0.354827    11.00000    0.03990    0.04883 =
         0.03217    0.01027    0.00731   -0.00530
AFIX  43
H110  2   -0.049363    0.547097    0.402646    11.00000   -1.20000
AFIX   0
C111  1   -0.034742    0.540708    0.276111    11.00000    0.02916    0.03737 =
         0.03869    0.00764    0.00067   -0.00433
AFIX  43
H111  2   -0.103737    0.518556    0.270124    11.00000   -1.20000
AFIX   0
C112  1    0.031968    0.556340    0.206236    11.00000    0.02815    0.03106 =
         0.03067    0.00086   -0.00221    0.00239
AFIX  43
H112  2    0.008986    0.544734    0.152453    11.00000   -1.20000
AFIX   0
HKLF 4


REM  tjf013-absc in P21 #4
REM wR2 = 0.0750, GooF = S = 0.760, Restrained GooF = 0.760 for all data
REM R1 = 0.0400 for 13155 Fo > 4sig(Fo) and 0.0591 for all 18162 data
REM 1137 parameters refined using 1 restraints

END

WGHT      0.0000      0.0000

REM Highest difference peak  0.239,  deepest hole -0.182,  1-sigma level  0.033
Q1    1   0.1729  0.5996  0.1782  11.00000  0.05    0.24
Q2    1   0.2717  0.3990  0.6953  11.00000  0.05    0.23
Q3    1   0.6948  0.5981  0.6767  11.00000  0.05    0.22
Q4    1   0.7503  0.4027  0.1869  11.00000  0.05    0.22
Q5    1   0.2542  0.4030  0.7996  11.00000  0.05    0.19
Q6    1   0.3709  0.4047  0.8045  11.00000  0.05    0.17
Q7    1   0.7430  0.4028  0.2969  11.00000  0.05    0.17
Q8    1   0.2777  0.4172  0.7713  11.00000  0.05    0.17
Q9    1   0.8258  0.5794  0.6388  11.00000  0.05    0.17
Q10   1   0.2816  0.6424  0.1334  11.00000  0.05    0.17
;
_shelx_res_checksum              59804
_olex2_submission_special_instructions 'No special instructions were received'
####################################################################### 
# 
# This file contains crystal structure data downloaded from the 
# Cambridge Structural Database (CSD) hosted by the Cambridge 
# Crystallographic Data Centre (CCDC).
# 
# Full information about CCDC data access policies and citation 
# guidelines are available at http://www.ccdc.cam.ac.uk/access/V1 
# 
# Audit and citation data items may have been added by the CCDC. 
# Please retain this information to preserve the provenance of 
# this file and to allow appropriate attribution of the data. 
# 
#######################################################################

data_tjfbg116
_database_code_depnum_ccdc_archive 'CCDC 1892954'
loop_
_audit_author_name
_audit_author_address
'Thomas J. Feuerstein'
;KIT
Germany
;
_audit_update_record             
;
2019-01-23 deposited with the CCDC.	2019-03-12 downloaded from the CCDC.
;
_audit_creation_date             2019-01-17
_audit_creation_method           
;
Olex2 1.2
(compiled 2018.05.29 svn.r3508 for OlexSys, GUI svn.r5506)
;
_shelx_SHELXL_version_number     2018/3

#==============================================================================
_chemical_name_common            ?
_chemical_name_systematic        ?
_chemical_formula_moiety         'C56 H56 N4 P2 Rb2'
_chemical_formula_sum            'C56 H56 N4 P2 Rb2'
_chemical_formula_weight         1017.92
_chemical_absolute_configuration rmad
_chemical_melting_point          ?
loop_
_atom_type_symbol
_atom_type_description
_atom_type_scat_dispersion_real
_atom_type_scat_dispersion_imag
_atom_type_scat_source
C C 0.0033 0.0016 'International Tables Vol C Tables 4.2.6.8 and 6.1.1.4'
H H 0.0000 0.0000 'International Tables Vol C Tables 4.2.6.8 and 6.1.1.4'
N N 0.0061 0.0033 'International Tables Vol C Tables 4.2.6.8 and 6.1.1.4'
P P 0.1023 0.0942 'International Tables Vol C Tables 4.2.6.8 and 6.1.1.4'
Rb Rb -0.9393 2.9676 'International Tables Vol C Tables 4.2.6.8 and 6.1.1.4'

_shelx_space_group_comment       
;
The symmetry employed for this shelxl refinement is uniquely defined
by the following loop, which should always be used as a source of
symmetry information in preference to the above space-group names.
They are only intended as comments.
;
_space_group_crystal_system      orthorhombic
_space_group_IT_number           19
_space_group_name_H-M_alt        'P 21 21 21'
_space_group_name_Hall           'P 2ac 2ab'
loop_
_space_group_symop_operation_xyz
'x, y, z'
'-x+1/2, -y, z+1/2'
'x+1/2, -y+1/2, -z'
'-x, y+1/2, -z+1/2'

_cell_length_a                   12.359(3)
_cell_length_b                   13.352(3)
_cell_length_c                   30.833(6)
_cell_angle_alpha                90
_cell_angle_beta                 90
_cell_angle_gamma                90
_cell_volume                     5088.1(18)
_cell_formula_units_Z            4
_cell_measurement_reflns_used    16218
_cell_measurement_temperature    150
_cell_measurement_theta_max      25.68
_cell_measurement_theta_min      1.32
_shelx_estimated_absorpt_T_max   0.610
_shelx_estimated_absorpt_T_min   0.472
_exptl_absorpt_coefficient_mu    2.026
_exptl_absorpt_correction_T_max  0.6095
_exptl_absorpt_correction_T_min  0.4753
_exptl_absorpt_correction_type   integration
_exptl_absorpt_process_details   'STOE X-RED, X-SHAPE & LANA'
_exptl_absorpt_special_details   ?
_exptl_crystal_colour            colourless
_exptl_crystal_colour_lustre     .
_exptl_crystal_colour_modifier   .
_exptl_crystal_colour_primary    colourless
_exptl_crystal_density_diffrn    1.329
_exptl_crystal_density_meas      ?
_exptl_crystal_density_method    ?
_exptl_crystal_description       prism
_exptl_crystal_F_000             2096
_exptl_crystal_size_max          0.436
_exptl_crystal_size_mid          0.367
_exptl_crystal_size_min          0.271
_exptl_transmission_factor_max   ?
_exptl_transmission_factor_min   ?
_diffrn_reflns_av_R_equivalents  0.0291
_diffrn_reflns_av_unetI/netI     0.0434
_diffrn_reflns_Laue_measured_fraction_full 0.997
_diffrn_reflns_Laue_measured_fraction_max 0.996
_diffrn_reflns_limit_h_max       14
_diffrn_reflns_limit_h_min       -13
_diffrn_reflns_limit_k_max       14
_diffrn_reflns_limit_k_min       -15
_diffrn_reflns_limit_l_max       36
_diffrn_reflns_limit_l_min       -32
_diffrn_reflns_number            16064
_diffrn_reflns_point_group_measured_fraction_full 0.995
_diffrn_reflns_point_group_measured_fraction_max 0.995
_diffrn_reflns_theta_full        25.096
_diffrn_reflns_theta_max         25.096
_diffrn_reflns_theta_min         1.662
_diffrn_ambient_temperature      150.0
_diffrn_detector_area_resol_mean ?
_diffrn_detector_type            STOE
_diffrn_measured_fraction_theta_full 0.997
_diffrn_measured_fraction_theta_max 0.996
_diffrn_measurement_device_type  'STOE IPDS 2'
_diffrn_measurement_method       '\w scans'
_diffrn_radiation_monochromator  graphite
_diffrn_radiation_type           MoK\a
_diffrn_radiation_wavelength     0.71073
_diffrn_source                   ?
_reflns_Friedel_coverage         0.793
_reflns_Friedel_fraction_full    0.994
_reflns_Friedel_fraction_max     0.994
_reflns_number_gt                7626
_reflns_number_total             9023
_reflns_special_details          
;
 Reflections were merged by SHELXL according to the crystal
 class for the calculation of statistics and refinement.
 
 _reflns_Friedel_fraction is defined as the number of unique
 Friedel pairs measured divided by the number that would be
 possible theoretically, ignoring centric projections and
 systematic absences.
;
_reflns_threshold_expression     'I > 2\s(I)'
_computing_cell_refinement       ?
_computing_data_collection       ?
_computing_data_reduction        ?
_computing_molecular_graphics    'Olex2 (Dolomanov et al., 2009)'
_computing_publication_material  'Olex2 (Dolomanov et al., 2009)'
_computing_structure_refinement  'ShelXL (Sheldrick, 2015)'
_computing_structure_solution    'ShelXS (Sheldrick, 2008)'
_refine_diff_density_max         0.337
_refine_diff_density_min         -0.208
_refine_diff_density_rms         0.047
_refine_ls_abs_structure_details 
;
 Flack x determined using 2904 quotients [(I+)-(I-)]/[(I+)+(I-)]
 (Parsons, Flack and Wagner, Acta Cryst. B69 (2013) 249-259).
;
_refine_ls_abs_structure_Flack   -0.011(3)
_refine_ls_extinction_coef       .
_refine_ls_extinction_method     none
_refine_ls_goodness_of_fit_ref   1.021
_refine_ls_hydrogen_treatment    mixed
_refine_ls_matrix_type           full
_refine_ls_number_parameters     584
_refine_ls_number_reflns         9023
_refine_ls_number_restraints     0
_refine_ls_R_factor_all          0.0439
_refine_ls_R_factor_gt           0.0306
_refine_ls_restrained_S_all      1.021
_refine_ls_shift/su_max          0.001
_refine_ls_shift/su_mean         0.000
_refine_ls_structure_factor_coef Fsqd
_refine_ls_weighting_details     
'w=1/[\s^2^(Fo^2^)+(0.0310P)^2^] where P=(Fo^2^+2Fc^2^)/3'
_refine_ls_weighting_scheme      calc
_refine_ls_wR_factor_gt          0.0573
_refine_ls_wR_factor_ref         0.0604
_refine_special_details          ?
_olex2_refinement_description    
;
1. Fixed Uiso
 At 1.2 times of:
  All C(H) groups
 At 1.5 times of:
  All C(H,H,H) groups
2.a Ternary CH refined with riding coordinates:
 C1(H1), C9(H9), C17(H17)
2.b Aromatic/amide H refined with riding coordinates:
 C4(H4), C5(H5), C6(H6), C7(H7), C8(H8), C12(H12), C13(H13), C14(H14),
 C15(H15), C16(H16), C20(H20), C21(H21), C22(H22), C23(H23), C24(H24), C28(H28),
  C29(H29), C30(H30), C31(H31), C32(H32), C34(H34), C35(H35), C36(H36),
 C37(H37), C38(H38), C40(H40), C41(H41), C42(H42), C43(H43), C44(H44), C46(H46),
  C47(H47), C48(H48), C49(H49), C50(H50), C52(H52), C53(H53), C54(H54),
 C55(H55), C56(H56)
2.c Idealised Me refined as rotating group:
 C2(H2A,H2B,H2C), C10(H10A,H10B,H10C), C18(H18A,H18B,H18C), C26(H26A,H26B,H26C)
;
_atom_sites_solution_hydrogens   mixed
_atom_sites_solution_primary     ?
_atom_sites_solution_secondary   ?
loop_
_atom_site_label
_atom_site_type_symbol
_atom_site_fract_x
_atom_site_fract_y
_atom_site_fract_z
_atom_site_U_iso_or_equiv
_atom_site_adp_type
_atom_site_occupancy
_atom_site_site_symmetry_order
_atom_site_calc_flag
_atom_site_refinement_flags_posn
_atom_site_refinement_flags_adp
_atom_site_refinement_flags_occupancy
_atom_site_disorder_assembly
_atom_site_disorder_group
Rb1 Rb 0.29369(3) 0.07857(3) 0.13974(2) 0.03071(10) Uani 1 1 d . . . . .
Rb2 Rb 0.03286(3) -0.00382(3) 0.10395(2) 0.03519(11) Uani 1 1 d . . . . .
P1 P 0.26544(9) -0.18130(7) 0.11127(3) 0.0272(2) Uani 1 1 d . . . . .
P2 P 0.07385(8) 0.24797(7) 0.14302(3) 0.0233(2) Uani 1 1 d . . . . .
N1 N 0.2542(3) -0.1305(2) 0.15717(10) 0.0304(8) Uani 1 1 d . . . . .
N2 N 0.2413(3) -0.0992(2) 0.07497(10) 0.0290(8) Uani 1 1 d . . . . .
N3 N 0.1391(3) 0.2186(2) 0.10035(10) 0.0257(7) Uani 1 1 d . . . . .
N4 N 0.0533(3) 0.1479(2) 0.16933(10) 0.0269(8) Uani 1 1 d . . . . .
C1 C 0.3116(4) -0.1617(3) 0.19644(13) 0.0385(11) Uani 1 1 d . . . . .
H1 H 0.368912 -0.210851 0.187920 0.046 Uiso 1 1 calc R . . . .
C2 C 0.2372(5) -0.2121(3) 0.22908(14) 0.0575(16) Uani 1 1 d . . . . .
H2A H 0.177081 -0.167032 0.236069 0.086 Uiso 1 1 calc GR . . . .
H2B H 0.277879 -0.227330 0.255555 0.086 Uiso 1 1 calc GR . . . .
H2C H 0.208734 -0.274262 0.216662 0.086 Uiso 1 1 calc GR . . . .
C3 C 0.3668(4) -0.0694(3) 0.21464(13) 0.0346(10) Uani 1 1 d . . . . .
C4 C 0.3156(4) -0.0053(3) 0.24375(13) 0.0390(11) Uani 1 1 d . . . . .
H4 H 0.247317 -0.023848 0.255405 0.047 Uiso 1 1 calc R . . . .
C5 C 0.3618(4) 0.0847(4) 0.25614(15) 0.0486(13) Uani 1 1 d . . . . .
H5 H 0.325508 0.126653 0.276360 0.058 Uiso 1 1 calc R . . . .
C6 C 0.4606(5) 0.1139(4) 0.23918(17) 0.0539(14) Uani 1 1 d . . . . .
H6 H 0.491433 0.176505 0.247032 0.065 Uiso 1 1 calc R . . . .
C7 C 0.5131(4) 0.0518(4) 0.21103(17) 0.0558(15) Uani 1 1 d . . . . .
H7 H 0.581027 0.071326 0.199347 0.067 Uiso 1 1 calc R . . . .
C8 C 0.4683(4) -0.0399(4) 0.19925(15) 0.0494(13) Uani 1 1 d . . . . .
H8 H 0.507401 -0.083166 0.180458 0.059 Uiso 1 1 calc R . . . .
C9 C 0.2245(4) -0.1283(3) 0.02958(12) 0.0317(10) Uani 1 1 d . . . . .
H9 H 0.222609 -0.203151 0.028376 0.038 Uiso 1 1 calc R . . . .
C10 C 0.3152(4) -0.0932(3) 0.00007(14) 0.0444(12) Uani 1 1 d . . . . .
H10A H 0.295404 -0.105795 -0.030216 0.067 Uiso 1 1 calc GR . . . .
H10B H 0.381711 -0.129857 0.007048 0.067 Uiso 1 1 calc GR . . . .
H10C H 0.327189 -0.021327 0.004332 0.067 Uiso 1 1 calc GR . . . .
C11 C 0.1143(4) -0.0901(3) 0.01513(12) 0.0289(9) Uani 1 1 d . . . . .
C12 C 0.0991(4) 0.0083(3) 0.00109(13) 0.0380(10) Uani 1 1 d . . . . .
H12 H 0.160026 0.051110 -0.001986 0.046 Uiso 1 1 calc R . . . .
C13 C -0.0034(4) 0.0447(3) -0.00845(15) 0.0476(14) Uani 1 1 d . . . . .
H13 H -0.011953 0.111960 -0.017857 0.057 Uiso 1 1 calc R . . . .
C14 C -0.0924(4) -0.0158(4) -0.00438(16) 0.0521(14) Uani 1 1 d . . . . .
H14 H -0.162535 0.009310 -0.010710 0.063 Uiso 1 1 calc R . . . .
C15 C -0.0787(4) -0.1149(3) 0.00920(15) 0.0447(13) Uani 1 1 d . . . . .
H15 H -0.139759 -0.157574 0.012124 0.054 Uiso 1 1 calc R . . . .
C16 C 0.0237(4) -0.1506(3) 0.01837(13) 0.0359(11) Uani 1 1 d . . . . .
H16 H 0.032200 -0.218356 0.027119 0.043 Uiso 1 1 calc R . . . .
C17 C 0.1985(3) 0.2947(3) 0.07497(12) 0.0262(9) Uani 1 1 d . . . . .
H17 H 0.187211 0.361519 0.088895 0.031 Uiso 1 1 calc R . . . .
C18 C 0.1552(4) 0.2994(3) 0.02861(13) 0.0346(10) Uani 1 1 d . . . . .
H18A H 0.156194 0.232131 0.015862 0.052 Uiso 1 1 calc GR . . . .
H18B H 0.200701 0.344185 0.011282 0.052 Uiso 1 1 calc GR . . . .
H18C H 0.080766 0.324747 0.028948 0.052 Uiso 1 1 calc GR . . . .
C19 C 0.3181(3) 0.2692(3) 0.07728(13) 0.0295(10) Uani 1 1 d . . . . .
C20 C 0.3629(4) 0.1927(3) 0.05248(14) 0.0365(11) Uani 1 1 d . . . . .
H20 H 0.320009 0.161082 0.030868 0.044 Uiso 1 1 calc R . . . .
C21 C 0.4686(4) 0.1616(4) 0.05867(17) 0.0507(14) Uani 1 1 d . . . . .
H21 H 0.497718 0.108994 0.041503 0.061 Uiso 1 1 calc R . . . .
C22 C 0.5318(4) 0.2075(4) 0.08997(18) 0.0567(15) Uani 1 1 d . . . . .
H22 H 0.604074 0.185870 0.094768 0.068 Uiso 1 1 calc R . . . .
C23 C 0.4892(4) 0.2847(4) 0.11409(17) 0.0531(14) Uani 1 1 d . . . . .
H23 H 0.532427 0.317176 0.135313 0.064 Uiso 1 1 calc R . . . .
C24 C 0.3843(4) 0.3149(3) 0.10757(15) 0.0385(10) Uani 1 1 d . . . . .
H24 H 0.356425 0.368723 0.124331 0.046 Uiso 1 1 calc R . . . .
C25 C -0.0301(4) 0.1390(3) 0.20312(13) 0.0305(9) Uani 1 1 d . . . . .
H25 H -0.083(3) 0.197(3) 0.2036(13) 0.037 Uiso 1 1 d R . . . .
C26 C 0.0212(4) 0.1271(4) 0.24779(14) 0.0491(13) Uani 1 1 d . . . . .
H26A H 0.071247 0.070150 0.247432 0.074 Uiso 1 1 calc GR . . . .
H26B H -0.035549 0.115121 0.269391 0.074 Uiso 1 1 calc GR . . . .
H26C H 0.060823 0.188234 0.255274 0.074 Uiso 1 1 calc GR . . . .
C27 C -0.1017(3) 0.0516(3) 0.19048(13) 0.0289(10) Uani 1 1 d . . . . .
C28 C -0.0789(4) -0.0465(3) 0.20205(14) 0.0372(11) Uani 1 1 d . . . . .
H28 H -0.021403 -0.059552 0.221692 0.045 Uiso 1 1 calc R . . . .
C29 C -0.1382(5) -0.1255(3) 0.18557(16) 0.0486(13) Uani 1 1 d . . . . .
H29 H -0.120379 -0.192138 0.193742 0.058 Uiso 1 1 calc R . . . .
C30 C -0.2222(5) -0.1088(4) 0.15756(17) 0.0546(14) Uani 1 1 d . . . . .
H30 H -0.262715 -0.163454 0.146301 0.066 Uiso 1 1 calc R . . . .
C31 C -0.2476(4) -0.0119(4) 0.14587(18) 0.0549(13) Uani 1 1 d . . . . .
H31 H -0.305605 0.000716 0.126392 0.066 Uiso 1 1 calc R . . . .
C32 C -0.1884(4) 0.0667(3) 0.16260(14) 0.0396(11) Uani 1 1 d . . . . .
H32 H -0.207465 0.133246 0.154803 0.048 Uiso 1 1 calc R . . . .
C33 C 0.3972(3) -0.2419(3) 0.10537(14) 0.0317(10) Uani 1 1 d . . . . .
C34 C 0.4819(4) -0.1868(3) 0.08736(13) 0.0373(11) Uani 1 1 d . . . . .
H34 H 0.468819 -0.120583 0.077386 0.045 Uiso 1 1 calc R . . . .
C35 C 0.5859(4) -0.2274(4) 0.08374(15) 0.0476(13) Uani 1 1 d . . . . .
H35 H 0.642675 -0.189913 0.070826 0.057 Uiso 1 1 calc R . . . .
C36 C 0.6046(4) -0.3229(4) 0.09925(17) 0.0547(14) Uani 1 1 d . . . . .
H36 H 0.675214 -0.350710 0.097244 0.066 Uiso 1 1 calc R . . . .
C37 C 0.5236(4) -0.3779(4) 0.11735(17) 0.0518(14) Uani 1 1 d . . . . .
H37 H 0.537856 -0.443323 0.127966 0.062 Uiso 1 1 calc R . . . .
C38 C 0.4196(4) -0.3380(3) 0.12030(15) 0.0402(12) Uani 1 1 d . . . . .
H38 H 0.363209 -0.377050 0.132677 0.048 Uiso 1 1 calc R . . . .
C39 C 0.1697(3) -0.2847(3) 0.10323(14) 0.0297(9) Uani 1 1 d . . . . .
C40 C 0.1829(4) -0.3603(3) 0.07250(14) 0.0334(11) Uani 1 1 d . . . . .
H40 H 0.250074 -0.366933 0.057796 0.040 Uiso 1 1 calc R . . . .
C41 C 0.0991(4) -0.4260(3) 0.06315(15) 0.0427(12) Uani 1 1 d . . . . .
H41 H 0.108948 -0.476347 0.041763 0.051 Uiso 1 1 calc R . . . .
C42 C 0.0021(4) -0.4187(3) 0.08455(15) 0.0444(12) Uani 1 1 d . . . . .
H42 H -0.055125 -0.463456 0.077749 0.053 Uiso 1 1 calc R . . . .
C43 C -0.0122(4) -0.3463(3) 0.11594(16) 0.0424(12) Uani 1 1 d . . . . .
H43 H -0.078822 -0.341763 0.131156 0.051 Uiso 1 1 calc R . . . .
C44 C 0.0714(4) -0.2800(3) 0.12520(14) 0.0355(11) Uani 1 1 d . . . . .
H44 H 0.061210 -0.230527 0.146960 0.043 Uiso 1 1 calc R . . . .
C45 C 0.1496(3) 0.3404(3) 0.17440(13) 0.0258(9) Uani 1 1 d . . . . .
C46 C 0.2263(3) 0.3067(3) 0.20363(12) 0.0310(10) Uani 1 1 d . . . . .
H46 H 0.229182 0.237493 0.210605 0.037 Uiso 1 1 calc R . . . .
C47 C 0.2988(4) 0.3718(3) 0.22292(14) 0.0394(11) Uani 1 1 d . . . . .
H47 H 0.351432 0.346816 0.242594 0.047 Uiso 1 1 calc R . . . .
C48 C 0.2950(4) 0.4725(3) 0.21372(15) 0.0463(12) Uani 1 1 d . . . . .
H48 H 0.344959 0.517256 0.226866 0.056 Uiso 1 1 calc R . . . .
C49 C 0.2180(4) 0.5079(3) 0.18523(13) 0.0390(11) Uani 1 1 d . . . . .
H49 H 0.214744 0.577500 0.178954 0.047 Uiso 1 1 calc R . . . .
C50 C 0.1456(4) 0.4434(3) 0.16573(13) 0.0304(10) Uani 1 1 d . . . . .
H50 H 0.092752 0.468948 0.146301 0.036 Uiso 1 1 calc R . . . .
C51 C -0.0531(3) 0.3135(3) 0.13002(12) 0.0264(9) Uani 1 1 d . . . . .
C52 C -0.1013(3) 0.2909(3) 0.09031(13) 0.0295(10) Uani 1 1 d . . . . .
H52 H -0.066990 0.244789 0.071286 0.035 Uiso 1 1 calc R . . . .
C53 C -0.1984(4) 0.3344(3) 0.07812(13) 0.0348(10) Uani 1 1 d . . . . .
H53 H -0.230039 0.318370 0.050906 0.042 Uiso 1 1 calc R . . . .
C54 C -0.2490(3) 0.4009(3) 0.10551(15) 0.0373(10) Uani 1 1 d . . . . .
H54 H -0.315155 0.431561 0.097072 0.045 Uiso 1 1 calc R . . . .
C55 C -0.2037(4) 0.4231(3) 0.14519(13) 0.0370(10) Uani 1 1 d . . . . .
H55 H -0.239175 0.468520 0.164161 0.044 Uiso 1 1 calc R . . . .
C56 C -0.1068(3) 0.3794(3) 0.15762(13) 0.0316(10) Uani 1 1 d . . . . .
H56 H -0.076730 0.394663 0.185200 0.038 Uiso 1 1 calc R . . . .

loop_
_atom_site_aniso_label
_atom_site_aniso_U_11
_atom_site_aniso_U_22
_atom_site_aniso_U_33
_atom_site_aniso_U_23
_atom_site_aniso_U_13
_atom_site_aniso_U_12
Rb1 0.0295(2) 0.0320(2) 0.0306(2) 0.00590(18) -0.00326(19) 0.00071(19)
Rb2 0.0320(2) 0.0405(2) 0.0330(2) -0.0127(2) 0.0032(2) -0.0005(2)
P1 0.0292(6) 0.0264(5) 0.0259(6) -0.0002(4) 0.0039(5) 0.0034(4)
P2 0.0236(6) 0.0255(5) 0.0210(5) -0.0023(5) -0.0007(5) 0.0003(4)
N1 0.034(2) 0.0311(18) 0.0263(19) -0.0016(15) 0.0029(16) 0.0042(15)
N2 0.033(2) 0.0288(18) 0.0249(18) -0.0036(14) 0.0008(15) -0.0003(15)
N3 0.0262(19) 0.0269(16) 0.0241(18) 0.0010(14) -0.0004(15) 0.0002(14)
N4 0.026(2) 0.0286(17) 0.0257(19) -0.0012(14) 0.0050(15) -0.0012(15)
C1 0.056(3) 0.035(2) 0.025(2) 0.0011(19) 0.005(2) 0.009(2)
C2 0.103(5) 0.039(3) 0.030(3) 0.004(2) 0.015(3) -0.008(3)
C3 0.042(3) 0.041(2) 0.022(2) 0.007(2) -0.006(2) 0.006(2)
C4 0.050(3) 0.040(2) 0.027(2) 0.004(2) 0.000(2) 0.004(2)
C5 0.057(4) 0.050(3) 0.039(3) 0.000(2) -0.011(3) 0.001(3)
C6 0.054(4) 0.053(3) 0.054(3) 0.008(3) -0.028(3) -0.008(3)
C7 0.034(3) 0.081(4) 0.053(3) 0.015(3) -0.014(3) -0.011(3)
C8 0.041(3) 0.072(3) 0.035(3) 0.003(2) -0.009(3) 0.018(3)
C9 0.040(3) 0.029(2) 0.026(2) 0.0002(17) 0.010(2) 0.001(2)
C10 0.048(3) 0.057(3) 0.028(2) -0.002(2) 0.011(2) 0.003(3)
C11 0.043(3) 0.026(2) 0.018(2) -0.0031(17) 0.0040(19) 0.001(2)
C12 0.048(3) 0.035(2) 0.030(2) 0.000(2) -0.005(2) -0.004(2)
C13 0.064(4) 0.037(2) 0.042(3) -0.001(2) -0.017(3) 0.006(2)
C14 0.050(3) 0.050(3) 0.057(3) -0.009(3) -0.027(3) 0.011(3)
C15 0.043(3) 0.039(3) 0.052(3) -0.006(2) -0.013(3) -0.007(2)
C16 0.048(3) 0.030(2) 0.030(2) -0.0037(18) -0.004(2) 0.001(2)
C17 0.032(2) 0.0264(19) 0.021(2) 0.0013(16) 0.0005(19) -0.0007(19)
C18 0.043(3) 0.035(2) 0.026(2) 0.0040(19) 0.002(2) -0.001(2)
C19 0.029(3) 0.033(2) 0.027(2) 0.0067(18) 0.0046(19) -0.0063(19)
C20 0.037(3) 0.041(3) 0.031(3) 0.006(2) 0.006(2) 0.000(2)
C21 0.041(3) 0.056(3) 0.055(3) 0.020(3) 0.027(3) 0.014(3)
C22 0.027(3) 0.079(4) 0.064(4) 0.030(3) 0.008(3) 0.000(3)
C23 0.035(3) 0.074(4) 0.050(3) 0.008(3) -0.004(3) -0.021(3)
C24 0.035(3) 0.044(2) 0.037(3) 0.004(2) 0.003(2) -0.009(2)
C25 0.034(3) 0.033(2) 0.024(2) -0.0044(17) 0.008(2) -0.005(2)
C26 0.053(3) 0.069(3) 0.025(2) -0.002(2) 0.008(2) -0.023(3)
C27 0.029(2) 0.035(2) 0.023(2) 0.0014(17) 0.0079(19) 0.0006(18)
C28 0.041(3) 0.040(3) 0.031(3) 0.0069(19) 0.002(2) -0.002(2)
C29 0.065(4) 0.033(2) 0.048(3) 0.002(2) 0.013(3) -0.006(2)
C30 0.053(4) 0.057(3) 0.054(3) -0.011(2) 0.005(3) -0.021(3)
C31 0.034(3) 0.071(4) 0.059(3) 0.000(3) -0.012(2) -0.009(3)
C32 0.032(3) 0.045(3) 0.042(3) 0.007(2) 0.001(2) 0.002(2)
C33 0.030(2) 0.038(2) 0.027(2) -0.009(2) -0.004(2) 0.0038(19)
C34 0.038(3) 0.045(3) 0.028(2) -0.010(2) 0.000(2) -0.006(2)
C35 0.028(3) 0.073(4) 0.042(3) -0.012(3) 0.000(2) -0.009(3)
C36 0.034(3) 0.072(4) 0.058(4) -0.022(3) -0.005(3) 0.017(3)
C37 0.043(3) 0.049(3) 0.064(4) -0.009(2) -0.010(3) 0.018(3)
C38 0.035(3) 0.038(3) 0.047(3) -0.003(2) 0.004(2) 0.006(2)
C39 0.032(2) 0.029(2) 0.028(2) 0.0026(19) -0.003(2) 0.0076(18)
C40 0.036(3) 0.029(2) 0.035(3) 0.0056(18) -0.001(2) 0.001(2)
C41 0.057(3) 0.030(2) 0.042(3) 0.004(2) -0.014(3) 0.000(2)
C42 0.044(3) 0.038(2) 0.051(3) 0.017(2) -0.018(2) -0.010(2)
C43 0.029(3) 0.046(3) 0.052(3) 0.016(2) -0.001(2) 0.000(2)
C44 0.037(3) 0.030(2) 0.039(3) 0.0052(18) 0.000(2) 0.005(2)
C45 0.025(2) 0.029(2) 0.023(2) -0.0025(17) 0.0004(18) 0.0000(18)
C46 0.032(3) 0.037(2) 0.024(2) -0.0017(18) -0.0026(19) -0.001(2)
C47 0.035(3) 0.055(3) 0.028(2) -0.001(2) -0.008(2) -0.004(2)
C48 0.049(3) 0.049(3) 0.041(3) -0.009(2) -0.005(3) -0.019(3)
C49 0.050(3) 0.034(2) 0.032(2) -0.005(2) 0.001(2) -0.007(2)
C50 0.037(3) 0.030(2) 0.024(2) -0.0046(18) -0.0010(19) 0.0015(19)
C51 0.025(2) 0.029(2) 0.025(2) 0.0014(16) 0.0016(17) -0.0033(18)
C52 0.030(2) 0.034(2) 0.025(2) -0.0049(17) -0.0002(19) -0.0017(19)
C53 0.027(3) 0.048(3) 0.029(2) -0.003(2) -0.007(2) -0.001(2)
C54 0.025(2) 0.048(3) 0.039(3) 0.010(2) 0.002(2) 0.0048(19)
C55 0.030(2) 0.048(2) 0.033(2) -0.003(2) 0.006(2) 0.011(2)
C56 0.030(3) 0.039(2) 0.026(2) -0.0053(18) 0.001(2) 0.0042(19)

_geom_special_details            
;
 All esds (except the esd in the dihedral angle between two l.s. planes)
 are estimated using the full covariance matrix.  The cell esds are taken
 into account individually in the estimation of esds in distances, angles
 and torsion angles; correlations between esds in cell parameters are only
 used when they are defined by crystal symmetry.  An approximate (isotropic)
 treatment of cell esds is used for estimating esds involving l.s. planes.
;
loop_
_geom_bond_atom_site_label_1
_geom_bond_atom_site_label_2
_geom_bond_distance
_geom_bond_site_symmetry_2
_geom_bond_publ_flag
Rb1 N1 2.885(3) . ?
Rb1 N2 3.169(3) . ?
Rb1 N3 2.936(3) . ?
Rb1 N4 3.243(3) . ?
Rb1 C3 3.171(4) . ?
Rb1 C4 3.408(4) . ?
Rb1 C5 3.687(5) . ?
Rb1 C7 3.509(5) . ?
Rb1 C8 3.245(4) . ?
Rb1 C19 3.206(4) . ?
Rb1 C20 3.208(4) . ?
Rb1 C21 3.486(4) . ?
Rb1 C24 3.492(4) . ?
Rb2 N1 3.611(3) . ?
Rb2 N2 3.009(3) . ?
Rb2 N3 3.250(3) . ?
Rb2 N4 2.869(3) . ?
Rb2 C11 3.137(4) . ?
Rb2 C12 3.279(4) . ?
Rb2 C13 3.554(5) . ?
Rb2 C14 3.685(5) . ?
Rb2 C15 3.555(5) . ?
Rb2 C16 3.289(4) . ?
Rb2 C27 3.230(4) . ?
Rb2 C28 3.373(4) . ?
Rb2 C29 3.666(5) . ?
Rb2 C32 3.411(4) . ?
P1 N1 1.575(3) . ?
P1 N2 1.594(3) . ?
P1 C33 1.827(4) . ?
P1 C39 1.835(4) . ?
P2 N3 1.592(3) . ?
P2 N4 1.584(3) . ?
P2 C45 1.827(4) . ?
P2 C51 1.840(4) . ?
N1 C1 1.464(5) . ?
N2 C9 1.467(5) . ?
N3 C17 1.478(5) . ?
N4 C25 1.471(5) . ?
C1 C2 1.520(6) . ?
C1 C3 1.517(6) . ?
C3 C4 1.392(6) . ?
C3 C8 1.398(7) . ?
C4 C5 1.385(6) . ?
C5 C6 1.384(7) . ?
C6 C7 1.365(7) . ?
C7 C8 1.391(7) . ?
C9 C10 1.518(6) . ?
C9 C11 1.522(6) . ?
C11 C12 1.396(6) . ?
C11 C16 1.384(6) . ?
C12 C13 1.389(6) . ?
C13 C14 1.370(7) . ?
C14 C15 1.398(6) . ?
C15 C16 1.382(6) . ?
C17 C18 1.528(5) . ?
C17 C19 1.518(6) . ?
C19 C20 1.391(6) . ?
C19 C24 1.384(6) . ?
C20 C21 1.385(7) . ?
C21 C22 1.385(7) . ?
C22 C23 1.376(7) . ?
C23 C24 1.371(6) . ?
C25 C26 1.525(6) . ?
C25 C27 1.516(6) . ?
C27 C28 1.385(5) . ?
C27 C32 1.388(6) . ?
C28 C29 1.382(6) . ?
C29 C30 1.369(7) . ?
C30 C31 1.380(7) . ?
C31 C32 1.380(7) . ?
C33 C34 1.396(6) . ?
C33 C38 1.391(6) . ?
C34 C35 1.399(6) . ?
C35 C36 1.381(7) . ?
C36 C37 1.361(7) . ?
C37 C38 1.394(6) . ?
C39 C40 1.394(6) . ?
C39 C44 1.393(6) . ?
C40 C41 1.387(6) . ?
C41 C42 1.371(7) . ?
C42 C43 1.379(7) . ?
C43 C44 1.389(6) . ?
C45 C46 1.383(6) . ?
C45 C50 1.401(5) . ?
C46 C47 1.382(6) . ?
C47 C48 1.375(6) . ?
C48 C49 1.379(6) . ?
C49 C50 1.380(6) . ?
C51 C52 1.395(5) . ?
C51 C56 1.393(5) . ?
C52 C53 1.386(6) . ?
C53 C54 1.376(6) . ?
C54 C55 1.377(6) . ?
C55 C56 1.386(6) . ?

loop_
_geom_angle_atom_site_label_1
_geom_angle_atom_site_label_2
_geom_angle_atom_site_label_3
_geom_angle
_geom_angle_site_symmetry_1
_geom_angle_site_symmetry_3
_geom_angle_publ_flag
N1 Rb1 N2 50.05(9) . . ?
N1 Rb1 N3 125.70(9) . . ?
N1 Rb1 N4 93.96(9) . . ?
N1 Rb1 C3 46.32(10) . . ?
N1 Rb1 C4 61.31(10) . . ?
N1 Rb1 C5 83.04(10) . . ?
N1 Rb1 C7 85.13(11) . . ?
N1 Rb1 C8 62.30(12) . . ?
N1 Rb1 C19 153.67(10) . . ?
N1 Rb1 C20 131.37(10) . . ?
N1 Rb1 C21 123.10(10) . . ?
N1 Rb1 C24 169.00(10) . . ?
N2 Rb1 N4 101.76(8) . . ?
N2 Rb1 C3 92.89(10) . . ?
N2 Rb1 C4 111.28(9) . . ?
N2 Rb1 C5 132.59(10) . . ?
N2 Rb1 C7 118.44(11) . . ?
N2 Rb1 C8 97.30(11) . . ?
N2 Rb1 C19 103.62(9) . . ?
N2 Rb1 C20 83.21(10) . . ?
N2 Rb1 C21 85.02(12) . . ?
N2 Rb1 C24 124.30(10) . . ?
N3 Rb1 N2 94.79(9) . . ?
N3 Rb1 N4 48.59(8) . . ?
N3 Rb1 C3 152.07(10) . . ?
N3 Rb1 C4 130.56(10) . . ?
N3 Rb1 C5 122.46(10) . . ?
N3 Rb1 C7 145.77(11) . . ?
N3 Rb1 C8 167.74(11) . . ?
N3 Rb1 C19 46.14(10) . . ?
N3 Rb1 C20 61.58(10) . . ?
N3 Rb1 C21 84.51(10) . . ?
N3 Rb1 C24 61.04(9) . . ?
N4 Rb1 C4 84.37(10) . . ?
N4 Rb1 C5 85.92(10) . . ?
N4 Rb1 C7 124.11(11) . . ?
N4 Rb1 C8 126.12(11) . . ?
N4 Rb1 C21 132.78(10) . . ?
N4 Rb1 C24 96.66(9) . . ?
C3 Rb1 N4 103.53(10) . . ?
C3 Rb1 C4 24.08(10) . . ?
C3 Rb1 C5 40.53(11) . . ?
C3 Rb1 C7 42.26(12) . . ?
C3 Rb1 C8 25.14(12) . . ?
C3 Rb1 C19 154.87(11) . . ?
C3 Rb1 C20 146.19(12) . . ?
C3 Rb1 C21 122.94(12) . . ?
C3 Rb1 C24 132.72(11) . . ?
C4 Rb1 C5 22.06(10) . . ?
C4 Rb1 C7 46.81(12) . . ?
C4 Rb1 C21 136.89(12) . . ?
C4 Rb1 C24 122.60(11) . . ?
C7 Rb1 C5 38.39(12) . . ?
C8 Rb1 C4 41.81(12) . . ?
C8 Rb1 C5 46.26(12) . . ?
C8 Rb1 C7 23.36(12) . . ?
C8 Rb1 C21 98.51(13) . . ?
C8 Rb1 C24 112.81(12) . . ?
C19 Rb1 N4 91.64(9) . . ?
C19 Rb1 C4 144.96(10) . . ?
C19 Rb1 C5 123.05(11) . . ?
C19 Rb1 C7 112.61(11) . . ?
C19 Rb1 C8 131.62(12) . . ?
C19 Rb1 C20 25.06(10) . . ?
C19 Rb1 C21 42.14(11) . . ?
C19 Rb1 C24 23.34(10) . . ?
C20 Rb1 N4 110.16(10) . . ?
C20 Rb1 C4 157.55(12) . . ?
C20 Rb1 C5 138.15(12) . . ?
C20 Rb1 C7 111.58(12) . . ?
C20 Rb1 C8 121.91(13) . . ?
C20 Rb1 C21 23.40(11) . . ?
C20 Rb1 C24 41.17(11) . . ?
C21 Rb1 C5 123.32(13) . . ?
C21 Rb1 C7 90.13(13) . . ?
C21 Rb1 C24 46.37(11) . . ?
C24 Rb1 C5 100.55(11) . . ?
C24 Rb1 C7 91.27(11) . . ?
N1 Rb2 C14 135.22(9) . . ?
N1 Rb2 C29 85.25(11) . . ?
N2 Rb2 N1 44.61(8) . . ?
N2 Rb2 N3 91.77(8) . . ?
N2 Rb2 C11 46.43(10) . . ?
N2 Rb2 C12 61.31(10) . . ?
N2 Rb2 C13 84.01(10) . . ?
N2 Rb2 C14 94.13(10) . . ?
N2 Rb2 C15 84.92(10) . . ?
N2 Rb2 C16 62.54(10) . . ?
N2 Rb2 C27 141.54(10) . . ?
N2 Rb2 C28 123.04(10) . . ?
N2 Rb2 C29 120.64(10) . . ?
N2 Rb2 C32 163.84(10) . . ?
N3 Rb2 N1 97.91(8) . . ?
N3 Rb2 C12 79.69(10) . . ?
N3 Rb2 C13 81.44(10) . . ?
N3 Rb2 C14 100.28(10) . . ?
N3 Rb2 C15 120.66(10) . . ?
N3 Rb2 C16 122.08(10) . . ?
N3 Rb2 C28 110.51(9) . . ?
N3 Rb2 C29 131.42(9) . . ?
N3 Rb2 C32 95.14(9) . . ?
N4 Rb2 N1 86.84(8) . . ?
N4 Rb2 N2 115.61(9) . . ?
N4 Rb2 N3 48.93(9) . . ?
N4 Rb2 C11 147.62(10) . . ?
N4 Rb2 C12 128.52(10) . . ?
N4 Rb2 C13 124.59(10) . . ?
N4 Rb2 C14 134.79(10) . . ?
N4 Rb2 C15 154.98(10) . . ?
N4 Rb2 C16 170.94(10) . . ?
N4 Rb2 C27 45.83(10) . . ?
N4 Rb2 C28 61.65(10) . . ?
N4 Rb2 C29 83.19(10) . . ?
N4 Rb2 C32 60.20(10) . . ?
C11 Rb2 N1 88.95(9) . . ?
C11 Rb2 N3 100.15(9) . . ?
C11 Rb2 C12 25.00(10) . . ?
C11 Rb2 C13 41.93(11) . . ?
C11 Rb2 C14 47.73(11) . . ?
C11 Rb2 C15 41.73(11) . . ?
C11 Rb2 C16 24.72(11) . . ?
C11 Rb2 C27 166.04(11) . . ?
C11 Rb2 C28 148.45(10) . . ?
C11 Rb2 C29 128.42(10) . . ?
C11 Rb2 C32 145.23(11) . . ?
C12 Rb2 N1 105.86(10) . . ?
C12 Rb2 C13 23.01(11) . . ?
C12 Rb2 C14 39.68(12) . . ?
C12 Rb2 C15 47.36(11) . . ?
C12 Rb2 C16 42.44(11) . . ?
C12 Rb2 C28 167.86(11) . . ?
C12 Rb2 C29 146.06(11) . . ?
C12 Rb2 C32 134.37(11) . . ?
C13 Rb2 N1 128.61(10) . . ?
C13 Rb2 C14 21.71(11) . . ?
C13 Rb2 C15 39.25(11) . . ?
C13 Rb2 C29 132.63(12) . . ?
C15 Rb2 N1 118.16(9) . . ?
C15 Rb2 C14 22.17(10) . . ?
C15 Rb2 C29 98.95(12) . . ?
C16 Rb2 N1 96.39(9) . . ?
C16 Rb2 C13 47.30(10) . . ?
C16 Rb2 C14 39.86(11) . . ?
C16 Rb2 C15 22.88(11) . . ?
C16 Rb2 C28 127.21(11) . . ?
C16 Rb2 C29 105.48(11) . . ?
C16 Rb2 C32 124.23(11) . . ?
C27 Rb2 N1 97.01(9) . . ?
C27 Rb2 N3 91.55(9) . . ?
C27 Rb2 C12 156.37(11) . . ?
C27 Rb2 C13 134.33(11) . . ?
C27 Rb2 C14 122.85(12) . . ?
C27 Rb2 C15 125.07(12) . . ?
C27 Rb2 C16 141.40(11) . . ?
C27 Rb2 C28 24.10(10) . . ?
C27 Rb2 C29 40.32(10) . . ?
C27 Rb2 C32 23.93(10) . . ?
C28 Rb2 N1 79.85(10) . . ?
C28 Rb2 C13 148.58(12) . . ?
C28 Rb2 C14 129.30(12) . . ?
C28 Rb2 C15 120.51(12) . . ?
C28 Rb2 C29 22.14(10) . . ?
C28 Rb2 C32 40.80(11) . . ?
C29 Rb2 C14 111.15(13) . . ?
C32 Rb2 N1 119.73(9) . . ?
C32 Rb2 C13 111.44(11) . . ?
C32 Rb2 C14 98.97(11) . . ?
C32 Rb2 C15 103.88(11) . . ?
C32 Rb2 C29 45.28(11) . . ?
N1 P1 Rb2 73.35(13) . . ?
N1 P1 N2 108.56(17) . . ?
N1 P1 C33 110.99(19) . . ?
N1 P1 C39 112.86(19) . . ?
N2 P1 Rb2 51.46(12) . . ?
N2 P1 C33 113.68(19) . . ?
N2 P1 C39 107.55(17) . . ?
C33 P1 Rb2 164.05(14) . . ?
C33 P1 C39 103.16(18) . . ?
C39 P1 Rb2 88.45(12) . . ?
N3 P2 C45 110.14(18) . . ?
N3 P2 C51 111.64(17) . . ?
N4 P2 N3 107.27(16) . . ?
N4 P2 C45 112.40(18) . . ?
N4 P2 C51 112.08(17) . . ?
C45 P2 C51 103.37(17) . . ?
Rb1 N1 Rb2 65.79(7) . . ?
P1 N1 Rb1 103.55(15) . . ?
P1 N1 Rb2 81.94(13) . . ?
C1 N1 Rb1 110.3(2) . . ?
C1 N1 Rb2 151.2(3) . . ?
C1 N1 P1 125.3(3) . . ?
Rb2 N2 Rb1 70.77(7) . . ?
P1 N2 Rb1 91.97(13) . . ?
P1 N2 Rb2 104.05(15) . . ?
C9 N2 Rb1 145.9(2) . . ?
C9 N2 Rb2 105.9(2) . . ?
C9 N2 P1 120.9(3) . . ?
Rb1 N3 Rb2 70.52(6) . . ?
P2 N3 Rb1 98.31(14) . . ?
P2 N3 Rb2 89.54(12) . . ?
C17 N3 Rb1 109.5(2) . . ?
C17 N3 Rb2 147.9(2) . . ?
C17 N3 P2 121.4(2) . . ?
Rb2 N4 Rb1 71.42(7) . . ?
P2 N4 Rb1 87.12(13) . . ?
P2 N4 Rb2 104.47(15) . . ?
C25 N4 Rb1 144.9(3) . . ?
C25 N4 Rb2 112.3(2) . . ?
C25 N4 P2 122.9(3) . . ?
N1 C1 Rb2 20.60(19) . . ?
N1 C1 C2 112.4(4) . . ?
N1 C1 C3 107.0(3) . . ?
C2 C1 Rb2 98.6(3) . . ?
C3 C1 Rb2 100.4(2) . . ?
C3 C1 C2 112.7(4) . . ?
C1 C2 Rb1 34.5(2) . . ?
C1 C3 Rb1 96.3(2) . . ?
C4 C3 Rb1 87.6(2) . . ?
C4 C3 C1 122.3(4) . . ?
C4 C3 C8 117.0(4) . . ?
C8 C3 Rb1 80.4(2) . . ?
C8 C3 C1 120.4(4) . . ?
C3 C4 Rb1 68.4(2) . . ?
C5 C4 Rb1 90.4(3) . . ?
C5 C4 C3 121.6(5) . . ?
C4 C5 Rb1 67.5(2) . . ?
C6 C5 Rb1 80.8(3) . . ?
C6 C5 C4 120.2(5) . . ?
C5 C6 Rb1 77.7(3) . . ?
C7 C6 Rb1 70.3(3) . . ?
C7 C6 C5 119.3(5) . . ?
C6 C7 Rb1 88.2(3) . . ?
C6 C7 C8 120.8(5) . . ?
C8 C7 Rb1 67.6(3) . . ?
C3 C8 Rb1 74.5(2) . . ?
C7 C8 Rb1 89.0(3) . . ?
C7 C8 C3 121.1(5) . . ?
N2 C9 Rb1 23.45(16) . . ?
N2 C9 C10 112.7(4) . . ?
N2 C9 C11 108.5(3) . . ?
C10 C9 Rb1 97.1(2) . . ?
C10 C9 C11 112.5(3) . . ?
C11 C9 Rb1 100.8(2) . . ?
Rb2 C10 Rb1 42.99(4) . . ?
C9 C10 Rb1 64.9(2) . . ?
C9 C10 Rb2 32.3(2) . . ?
C9 C11 Rb2 98.9(2) . . ?
C12 C11 Rb2 83.2(2) . . ?
C12 C11 C9 121.8(4) . . ?
C16 C11 Rb2 83.8(2) . . ?
C16 C11 C9 120.5(4) . . ?
C16 C11 C12 117.6(4) . . ?
C11 C12 Rb2 71.8(2) . . ?
C13 C12 Rb2 89.7(3) . . ?
C13 C12 C11 121.2(4) . . ?
C12 C13 Rb2 67.3(3) . . ?
C14 C13 Rb2 84.5(3) . . ?
C14 C13 C12 120.4(4) . . ?
C13 C14 Rb2 73.8(3) . . ?
C13 C14 C15 119.2(5) . . ?
C15 C14 Rb2 73.7(3) . . ?
C14 C15 Rb2 84.2(3) . . ?
C16 C15 Rb2 67.7(2) . . ?
C16 C15 C14 119.9(4) . . ?
C11 C16 Rb2 71.5(2) . . ?
C15 C16 Rb2 89.4(3) . . ?
C15 C16 C11 121.6(4) . . ?
Rb1 C17 Rb2 49.96(5) . . ?
N3 C17 Rb1 48.42(17) . . ?
N3 C17 Rb2 22.20(16) . . ?
N3 C17 C18 110.4(3) . . ?
N3 C17 C19 107.8(3) . . ?
C18 C17 Rb1 130.4(2) . . ?
C18 C17 Rb2 93.5(2) . . ?
C19 C17 Rb1 59.38(18) . . ?
C19 C17 Rb2 103.4(2) . . ?
C19 C17 C18 113.2(3) . . ?
Rb1 C18 Rb2 43.13(4) . . ?
C17 C18 Rb1 35.68(19) . . ?
C17 C18 Rb2 68.4(2) . . ?
C17 C19 Rb1 96.6(2) . . ?
C20 C19 Rb1 77.5(2) . . ?
C20 C19 C17 121.7(4) . . ?
C24 C19 Rb1 90.0(2) . . ?
C24 C19 C17 120.6(4) . . ?
C24 C19 C20 117.4(4) . . ?
C19 C20 Rb1 77.4(2) . . ?
C21 C20 Rb1 89.6(3) . . ?
C21 C20 C19 121.3(5) . . ?
C20 C21 Rb1 67.0(2) . . ?
C20 C21 C22 119.7(5) . . ?
C22 C21 Rb1 89.5(3) . . ?
C21 C22 Rb1 68.8(3) . . ?
C23 C22 Rb1 79.7(3) . . ?
C23 C22 C21 119.5(5) . . ?
C22 C23 Rb1 79.1(3) . . ?
C24 C23 Rb1 68.8(3) . . ?
C24 C23 C22 120.2(5) . . ?
C19 C24 Rb1 66.6(2) . . ?
C23 C24 Rb1 89.8(3) . . ?
C23 C24 C19 121.9(5) . . ?
N4 C25 Rb1 24.30(18) . . ?
N4 C25 C26 110.9(4) . . ?
N4 C25 C27 106.8(3) . . ?
C26 C25 Rb1 90.2(3) . . ?
C27 C25 Rb1 105.5(2) . . ?
C27 C25 C26 113.2(3) . . ?
Rb2 C26 Rb1 44.03(4) . . ?
C25 C26 Rb1 71.2(2) . . ?
C25 C26 Rb2 37.9(2) . . ?
C25 C27 Rb2 95.1(2) . . ?
C28 C27 Rb2 83.8(3) . . ?
C28 C27 C25 122.9(4) . . ?
C28 C27 C32 117.0(4) . . ?
C32 C27 Rb2 85.4(3) . . ?
C32 C27 C25 119.8(4) . . ?
C27 C28 Rb2 72.1(2) . . ?
C29 C28 Rb2 90.9(3) . . ?
C29 C28 C27 121.3(5) . . ?
C28 C29 Rb2 66.9(3) . . ?
C30 C29 Rb2 86.1(3) . . ?
C30 C29 C28 120.6(5) . . ?
C29 C30 Rb2 72.9(3) . . ?
C29 C30 C31 119.3(5) . . ?
C31 C30 Rb2 74.4(3) . . ?
C30 C31 Rb2 84.6(3) . . ?
C32 C31 Rb2 67.1(3) . . ?
C32 C31 C30 119.7(5) . . ?
C27 C32 Rb2 70.7(2) . . ?
C31 C32 Rb2 91.0(3) . . ?
C31 C32 C27 122.0(4) . . ?
P1 C33 Rb1 46.82(10) . . ?
C34 C33 Rb1 79.0(2) . . ?
C34 C33 P1 118.3(3) . . ?
C38 C33 Rb1 147.0(3) . . ?
C38 C33 P1 123.6(3) . . ?
C38 C33 C34 118.0(4) . . ?
C33 C34 Rb1 83.4(2) . . ?
C33 C34 C35 121.1(4) . . ?
C35 C34 Rb1 143.3(3) . . ?
C36 C35 C34 119.0(5) . . ?
C37 C36 C35 121.0(5) . . ?
C36 C37 C38 120.0(5) . . ?
C33 C38 C37 120.9(4) . . ?
P1 C39 Rb2 65.07(11) . . ?
C40 C39 Rb2 135.4(3) . . ?
C40 C39 P1 124.1(3) . . ?
C44 C39 Rb2 66.3(2) . . ?
C44 C39 P1 117.6(3) . . ?
C44 C39 C40 117.7(4) . . ?
C41 C40 C39 120.8(4) . . ?
C42 C41 C40 120.5(4) . . ?
C41 C42 C43 120.0(4) . . ?
C42 C43 Rb2 128.4(3) . . ?
C42 C43 C44 119.7(4) . . ?
C44 C43 Rb2 45.3(2) . . ?
C39 C44 Rb2 94.0(2) . . ?
C43 C44 Rb2 119.5(3) . . ?
C43 C44 C39 121.3(4) . . ?
P2 C45 Rb1 60.28(11) . . ?
C46 C45 Rb1 65.9(2) . . ?
C46 C45 P2 118.5(3) . . ?
C46 C45 C50 117.9(4) . . ?
C50 C45 Rb1 144.0(3) . . ?
C50 C45 P2 123.0(3) . . ?
C45 C46 Rb1 94.3(2) . . ?
C47 C46 Rb1 126.6(3) . . ?
C47 C46 C45 121.3(4) . . ?
C46 C47 Rb1 39.7(2) . . ?
C48 C47 Rb1 134.8(3) . . ?
C48 C47 C46 120.2(4) . . ?
C47 C48 C49 119.4(4) . . ?
C48 C49 C50 120.7(4) . . ?
C49 C50 C45 120.4(4) . . ?
P2 C51 Rb2 51.85(10) . . ?
C52 C51 Rb2 74.8(2) . . ?
C52 C51 P2 116.9(3) . . ?
C56 C51 Rb2 145.9(3) . . ?
C56 C51 P2 125.0(3) . . ?
C56 C51 C52 118.0(4) . . ?
C51 C52 Rb2 87.0(2) . . ?
C53 C52 Rb2 138.3(3) . . ?
C53 C52 C51 121.2(4) . . ?
C54 C53 C52 119.9(4) . . ?
C53 C54 C55 119.9(4) . . ?
C54 C55 C56 120.5(4) . . ?
C55 C56 C51 120.6(4) . . ?

_shelx_res_file                  
;
TITL tjfbg116 in P212121 #19
    tjfbg116.res
    created by SHELXL-2018/3 at 17:30:28 on 17-Jan-2019
REM reset to P212121 #19
CELL 0.71073 12.3587 13.3524 30.8335 90 90 90
ZERR 4 0.0025 0.0027 0.0062 0 0 0
LATT -1
SYMM 0.5-X,-Y,0.5+Z
SYMM 0.5+X,0.5-Y,-Z
SYMM -X,0.5+Y,0.5-Z
SFAC C H N P Rb
UNIT 224 224 16 8 8

L.S. 10
PLAN  20
SIZE 0.271 0.367 0.436
TEMP -123.15
BIND N1 Rb2
CONN 13 3.7 Rb1
BIND Rb1 C5
BIND Rb1 N3
FREE Rb1 H46
FREE Rb1 P2
FREE Rb1 P1
FREE Rb1 C1
FREE Rb1 H20
FREE Rb1 H8
CONN 14 3.7 Rb2
BIND Rb2 C14
FREE Rb2 P2
FREE Rb2 Rb1
FREE Rb2 C25
FREE Rb2 C9
FREE Rb2 H52
FREE Rb2 H44
BOND
fmap 2
acta 52
OMIT 0 0 2
REM <olex2.extras>
REM <HklSrc "%.\\tjfbg116.hkl">
REM </olex2.extras>

WGHT    0.031000
FVAR       0.08164
RB1   5    0.293686    0.078567    0.139738    11.00000    0.02955    0.03200 =
         0.03058    0.00590   -0.00326    0.00071
RB2   5    0.032862   -0.003823    0.103953    11.00000    0.03203    0.04052 =
         0.03300   -0.01267    0.00324   -0.00052
P1    4    0.265436   -0.181304    0.111268    11.00000    0.02921    0.02635 =
         0.02591   -0.00016    0.00388    0.00337
P2    4    0.073849    0.247967    0.143017    11.00000    0.02358    0.02548 =
         0.02095   -0.00227   -0.00068    0.00033
N1    3    0.254249   -0.130540    0.157170    11.00000    0.03370    0.03111 =
         0.02629   -0.00164    0.00291    0.00417
N2    3    0.241282   -0.099230    0.074975    11.00000    0.03347    0.02878 =
         0.02490   -0.00356    0.00076   -0.00026
N3    3    0.139105    0.218636    0.100350    11.00000    0.02620    0.02692 =
         0.02409    0.00096   -0.00039    0.00024
N4    3    0.053298    0.147880    0.169330    11.00000    0.02621    0.02862 =
         0.02573   -0.00117    0.00504   -0.00120
C1    1    0.311640   -0.161739    0.196439    11.00000    0.05615    0.03459 =
         0.02487    0.00109    0.00514    0.00889
AFIX  13
H1    2    0.368912   -0.210851    0.187920    11.00000   -1.20000
AFIX   0
C2    1    0.237225   -0.212060    0.229080    11.00000    0.10339    0.03904 =
         0.02997    0.00350    0.01469   -0.00842
AFIX 137
H2A   2    0.177081   -0.167032    0.236069    11.00000   -1.50000
H2B   2    0.277879   -0.227330    0.255555    11.00000   -1.50000
H2C   2    0.208734   -0.274262    0.216662    11.00000   -1.50000
AFIX   0
C3    1    0.366791   -0.069378    0.214642    11.00000    0.04189    0.04051 =
         0.02154    0.00737   -0.00578    0.00608
C4    1    0.315603   -0.005325    0.243751    11.00000    0.04983    0.04041 =
         0.02685    0.00378   -0.00014    0.00379
AFIX  43
H4    2    0.247317   -0.023848    0.255405    11.00000   -1.20000
AFIX   0
C5    1    0.361767    0.084745    0.256144    11.00000    0.05737    0.04955 =
         0.03888    0.00026   -0.01110    0.00145
AFIX  43
H5    2    0.325508    0.126653    0.276360    11.00000   -1.20000
AFIX   0
C6    1    0.460550    0.113926    0.239178    11.00000    0.05445    0.05339 =
         0.05381    0.00751   -0.02830   -0.00804
AFIX  43
H6    2    0.491433    0.176505    0.247032    11.00000   -1.20000
AFIX   0
C7    1    0.513109    0.051765    0.211029    11.00000    0.03353    0.08109 =
         0.05266    0.01490   -0.01351   -0.01072
AFIX  43
H7    2    0.581027    0.071326    0.199347    11.00000   -1.20000
AFIX   0
C8    1    0.468343   -0.039908    0.199254    11.00000    0.04110    0.07171 =
         0.03525    0.00305   -0.00926    0.01813
AFIX  43
H8    2    0.507401   -0.083166    0.180458    11.00000   -1.20000
AFIX   0
C9    1    0.224501   -0.128330    0.029585    11.00000    0.03971    0.02913 =
         0.02623    0.00022    0.00950    0.00082
AFIX  13
H9    2    0.222609   -0.203151    0.028376    11.00000   -1.20000
AFIX   0
C10   1    0.315246   -0.093214    0.000071    11.00000    0.04827    0.05668 =
         0.02820   -0.00177    0.01081    0.00287
AFIX 137
H10A  2    0.295404   -0.105795   -0.030216    11.00000   -1.50000
H10B  2    0.381711   -0.129857    0.007048    11.00000   -1.50000
H10C  2    0.327189   -0.021327    0.004332    11.00000   -1.50000
AFIX   0
C11   1    0.114275   -0.090087    0.015127    11.00000    0.04289    0.02597 =
         0.01785   -0.00313    0.00403    0.00064
C12   1    0.099126    0.008283    0.001095    11.00000    0.04846    0.03523 =
         0.03031    0.00048   -0.00536   -0.00380
AFIX  43
H12   2    0.160026    0.051110   -0.001986    11.00000   -1.20000
AFIX   0
C13   1   -0.003437    0.044672   -0.008445    11.00000    0.06448    0.03673 =
         0.04166   -0.00077   -0.01725    0.00585
AFIX  43
H13   2   -0.011953    0.111960   -0.017857    11.00000   -1.20000
AFIX   0
C14   1   -0.092368   -0.015795   -0.004376    11.00000    0.05001    0.04952 =
         0.05679   -0.00927   -0.02671    0.01061
AFIX  43
H14   2   -0.162535    0.009310   -0.010710    11.00000   -1.20000
AFIX   0
C15   1   -0.078719   -0.114859    0.009202    11.00000    0.04310    0.03874 =
         0.05234   -0.00647   -0.01295   -0.00665
AFIX  43
H15   2   -0.139759   -0.157574    0.012124    11.00000   -1.20000
AFIX   0
C16   1    0.023739   -0.150587    0.018372    11.00000    0.04803    0.02992 =
         0.02987   -0.00373   -0.00430    0.00144
AFIX  43
H16   2    0.032200   -0.218356    0.027119    11.00000   -1.20000
AFIX   0
C17   1    0.198548    0.294699    0.074970    11.00000    0.03155    0.02641 =
         0.02055    0.00128    0.00047   -0.00067
AFIX  13
H17   2    0.187211    0.361519    0.088895    11.00000   -1.20000
AFIX   0
C18   1    0.155162    0.299358    0.028609    11.00000    0.04316    0.03466 =
         0.02589    0.00402    0.00170   -0.00112
AFIX 137
H18A  2    0.156194    0.232131    0.015862    11.00000   -1.50000
H18B  2    0.200701    0.344185    0.011282    11.00000   -1.50000
H18C  2    0.080766    0.324747    0.028948    11.00000   -1.50000
AFIX   0
C19   1    0.318098    0.269227    0.077279    11.00000    0.02886    0.03290 =
         0.02675    0.00671    0.00458   -0.00627
C20   1    0.362869    0.192668    0.052480    11.00000    0.03710    0.04134 =
         0.03106    0.00556    0.00615   -0.00002
AFIX  43
H20   2    0.320009    0.161082    0.030868    11.00000   -1.20000
AFIX   0
C21   1    0.468628    0.161591    0.058665    11.00000    0.04140    0.05611 =
         0.05460    0.02038    0.02686    0.01410
AFIX  43
H21   2    0.497718    0.108994    0.041503    11.00000   -1.20000
AFIX   0
C22   1    0.531827    0.207502    0.089975    11.00000    0.02689    0.07910 =
         0.06410    0.03015    0.00807   -0.00019
AFIX  43
H22   2    0.604074    0.185870    0.094768    11.00000   -1.20000
AFIX   0
C23   1    0.489151    0.284698    0.114085    11.00000    0.03499    0.07376 =
         0.05041    0.00769   -0.00380   -0.02123
AFIX  43
H23   2    0.532427    0.317176    0.135313    11.00000   -1.20000
AFIX   0
C24   1    0.384340    0.314905    0.107570    11.00000    0.03487    0.04388 =
         0.03673    0.00382    0.00313   -0.00895
AFIX  43
H24   2    0.356425    0.368723    0.124331    11.00000   -1.20000
AFIX   0
C25   1   -0.030121    0.138999    0.203125    11.00000    0.03369    0.03331 =
         0.02437   -0.00439    0.00763   -0.00474
H25   2   -0.082527    0.196563    0.203641    11.00000   -1.20000
C26   1    0.021181    0.127060    0.247795    11.00000    0.05324    0.06882 =
         0.02530   -0.00153    0.00813   -0.02283
AFIX 137
H26A  2    0.071247    0.070150    0.247432    11.00000   -1.50000
H26B  2   -0.035549    0.115121    0.269391    11.00000   -1.50000
H26C  2    0.060823    0.188234    0.255274    11.00000   -1.50000
AFIX   0
C27   1   -0.101722    0.051554    0.190477    11.00000    0.02873    0.03479 =
         0.02319    0.00143    0.00793    0.00058
C28   1   -0.078904   -0.046460    0.202046    11.00000    0.04096    0.03997 =
         0.03060    0.00690    0.00195   -0.00192
AFIX  43
H28   2   -0.021403   -0.059552    0.221692    11.00000   -1.20000
AFIX   0
C29   1   -0.138153   -0.125542    0.185567    11.00000    0.06499    0.03266 =
         0.04809    0.00170    0.01312   -0.00636
AFIX  43
H29   2   -0.120379   -0.192138    0.193742    11.00000   -1.20000
AFIX   0
C30   1   -0.222247   -0.108841    0.157565    11.00000    0.05281    0.05736 =
         0.05360   -0.01118    0.00544   -0.02091
AFIX  43
H30   2   -0.262715   -0.163454    0.146301    11.00000   -1.20000
AFIX   0
C31   1   -0.247617   -0.011860    0.145870    11.00000    0.03420    0.07138 =
         0.05926    0.00004   -0.01166   -0.00893
AFIX  43
H31   2   -0.305605    0.000716    0.126392    11.00000   -1.20000
AFIX   0
C32   1   -0.188374    0.066721    0.162600    11.00000    0.03175    0.04549 =
         0.04166    0.00663    0.00093    0.00235
AFIX  43
H32   2   -0.207465    0.133246    0.154803    11.00000   -1.20000
AFIX   0
C33   1    0.397164   -0.241948    0.105374    11.00000    0.02980    0.03804 =
         0.02728   -0.00872   -0.00363    0.00376
C34   1    0.481931   -0.186799    0.087357    11.00000    0.03823    0.04541 =
         0.02823   -0.00996   -0.00024   -0.00609
AFIX  43
H34   2    0.468819   -0.120583    0.077386    11.00000   -1.20000
AFIX   0
C35   1    0.585861   -0.227423    0.083743    11.00000    0.02794    0.07271 =
         0.04210   -0.01231   -0.00038   -0.00941
AFIX  43
H35   2    0.642675   -0.189913    0.070826    11.00000   -1.20000
AFIX   0
C36   1    0.604624   -0.322928    0.099247    11.00000    0.03415    0.07197 =
         0.05800   -0.02241   -0.00490    0.01694
AFIX  43
H36   2    0.675214   -0.350710    0.097244    11.00000   -1.20000
AFIX   0
C37   1    0.523558   -0.377857    0.117348    11.00000    0.04313    0.04858 =
         0.06379   -0.00888   -0.00977    0.01754
AFIX  43
H37   2    0.537856   -0.443323    0.127966    11.00000   -1.20000
AFIX   0
C38   1    0.419572   -0.338021    0.120297    11.00000    0.03509    0.03830 =
         0.04730   -0.00329    0.00416    0.00644
AFIX  43
H38   2    0.363209   -0.377050    0.132677    11.00000   -1.20000
AFIX   0
C39   1    0.169713   -0.284691    0.103232    11.00000    0.03219    0.02858 =
         0.02841    0.00257   -0.00323    0.00759
C40   1    0.182910   -0.360296    0.072503    11.00000    0.03559    0.02945 =
         0.03528    0.00560   -0.00096    0.00145
AFIX  43
H40   2    0.250074   -0.366933    0.057796    11.00000   -1.20000
AFIX   0
C41   1    0.099097   -0.425955    0.063152    11.00000    0.05652    0.02996 =
         0.04167    0.00436   -0.01374    0.00012
AFIX  43
H41   2    0.108948   -0.476347    0.041763    11.00000   -1.20000
AFIX   0
C42   1    0.002149   -0.418673    0.084545    11.00000    0.04361    0.03804 =
         0.05148    0.01736   -0.01821   -0.00950
AFIX  43
H42   2   -0.055125   -0.463456    0.077749    11.00000   -1.20000
AFIX   0
C43   1   -0.012161   -0.346287    0.115939    11.00000    0.02852    0.04645 =
         0.05233    0.01625   -0.00147    0.00034
AFIX  43
H43   2   -0.078822   -0.341763    0.131156    11.00000   -1.20000
AFIX   0
C44   1    0.071372   -0.280019    0.125203    11.00000    0.03731    0.03030 =
         0.03892    0.00518    0.00044    0.00526
AFIX  43
H44   2    0.061210   -0.230527    0.146960    11.00000   -1.20000
AFIX   0
C45   1    0.149616    0.340433    0.174396    11.00000    0.02525    0.02902 =
         0.02303   -0.00249    0.00042   -0.00001
C46   1    0.226291    0.306744    0.203634    11.00000    0.03232    0.03676 =
         0.02387   -0.00172   -0.00262   -0.00116
AFIX  43
H46   2    0.229182    0.237493    0.210605    11.00000   -1.20000
AFIX   0
C47   1    0.298793    0.371782    0.222916    11.00000    0.03527    0.05487 =
         0.02810   -0.00068   -0.00759   -0.00431
AFIX  43
H47   2    0.351432    0.346816    0.242594    11.00000   -1.20000
AFIX   0
C48   1    0.295004    0.472510    0.213717    11.00000    0.04889    0.04914 =
         0.04084   -0.00862   -0.00465   -0.01940
AFIX  43
H48   2    0.344959    0.517256    0.226866    11.00000   -1.20000
AFIX   0
C49   1    0.218007    0.507908    0.185229    11.00000    0.05033    0.03430 =
         0.03247   -0.00518    0.00123   -0.00684
AFIX  43
H49   2    0.214744    0.577500    0.178954    11.00000   -1.20000
AFIX   0
C50   1    0.145638    0.443399    0.165732    11.00000    0.03705    0.03038 =
         0.02381   -0.00462   -0.00101    0.00152
AFIX  43
H50   2    0.092752    0.468948    0.146301    11.00000   -1.20000
AFIX   0
C51   1   -0.053077    0.313452    0.130017    11.00000    0.02529    0.02917 =
         0.02480    0.00143    0.00159   -0.00333
C52   1   -0.101323    0.290855    0.090311    11.00000    0.02959    0.03444 =
         0.02456   -0.00494   -0.00020   -0.00168
AFIX  43
H52   2   -0.066990    0.244789    0.071286    11.00000   -1.20000
AFIX   0
C53   1   -0.198449    0.334409    0.078122    11.00000    0.02705    0.04823 =
         0.02924   -0.00260   -0.00743   -0.00074
AFIX  43
H53   2   -0.230039    0.318370    0.050906    11.00000   -1.20000
AFIX   0
C54   1   -0.249049    0.400929    0.105514    11.00000    0.02483    0.04791 =
         0.03912    0.00964    0.00190    0.00481
AFIX  43
H54   2   -0.315155    0.431561    0.097072    11.00000   -1.20000
AFIX   0
C55   1   -0.203743    0.423056    0.145188    11.00000    0.03009    0.04784 =
         0.03299   -0.00282    0.00561    0.01090
AFIX  43
H55   2   -0.239175    0.468520    0.164161    11.00000   -1.20000
AFIX   0
C56   1   -0.106798    0.379437    0.157622    11.00000    0.02978    0.03924 =
         0.02564   -0.00526    0.00061    0.00424
AFIX  43
H56   2   -0.076730    0.394663    0.185200    11.00000   -1.20000
AFIX   0
HKLF 4


REM  tjfbg116 in P212121 #19
REM wR2 = 0.0604, GooF = S = 1.021, Restrained GooF = 1.021 for all data
REM R1 = 0.0306 for 7626 Fo > 4sig(Fo) and 0.0439 for all 9023 data
REM 584 parameters refined using 0 restraints

END

WGHT      0.0310      0.0000

REM Highest difference peak  0.337,  deepest hole -0.208,  1-sigma level  0.047
Q1    1   0.2880  0.1236  0.1666  11.00000  0.05    0.34
Q2    1   0.2968  0.0440  0.1665  11.00000  0.05    0.30
Q3    1   0.0196  0.0357  0.1327  11.00000  0.05    0.30
Q4    1   0.0364 -0.0305  0.1338  11.00000  0.05    0.27
Q5    1   0.0391  0.0081  0.0683  11.00000  0.05    0.27
Q6    1   0.0388 -0.0337  0.0758  11.00000  0.05    0.23
Q7    1  -0.0317 -0.0085  0.0745  11.00000  0.05    0.20
Q8    1   0.2987  0.1017  0.1059  11.00000  0.05    0.20
Q9    1   0.2132 -0.2397  0.1042  11.00000  0.05    0.20
Q10   1   0.2918 -0.1211  0.0885  11.00000  0.05    0.19
Q11   1   0.3861 -0.2419  0.1923  11.00000  0.05    0.19
Q12   1   0.0945  0.2461  0.1090  11.00000  0.05    0.18
Q13   1   0.1267  0.2208  0.0841  11.00000  0.05    0.18
Q14   1   0.0934  0.2925  0.1657  11.00000  0.05    0.18
Q15   1   0.3997  0.1386  0.2820  11.00000  0.05    0.17
Q16   1   0.2940  0.0335  0.1116  11.00000  0.05    0.17
Q17   1   0.1283  0.1431  0.1671  11.00000  0.05    0.17
Q18   1   0.0596  0.0069 -0.0167  11.00000  0.05    0.17
Q19   1   0.3134  0.0868  0.0993  11.00000  0.05    0.17
Q20   1  -0.2434  0.4262  0.1610  11.00000  0.05    0.17
;
_shelx_res_checksum              94960
_olex2_submission_special_instructions 'No special instructions were received'
####################################################################### 
# 
# This file contains crystal structure data downloaded from the 
# Cambridge Structural Database (CSD) hosted by the Cambridge 
# Crystallographic Data Centre (CCDC).
# 
# Full information about CCDC data access policies and citation 
# guidelines are available at http://www.ccdc.cam.ac.uk/access/V1 
# 
# Audit and citation data items may have been added by the CCDC. 
# Please retain this information to preserve the provenance of 
# this file and to allow appropriate attribution of the data. 
# 
#######################################################################

data_tjf053
_database_code_depnum_ccdc_archive 'CCDC 1892952'
loop_
_audit_author_name
_audit_author_address
'Thomas J. Feuerstein'
;KIT
Germany
;
_audit_update_record             
;
2019-01-23 deposited with the CCDC.	2019-03-12 downloaded from the CCDC.
;
_audit_creation_date             2019-01-17
_audit_creation_method           
;
Olex2 1.2
(compiled 2018.05.29 svn.r3508 for OlexSys, GUI svn.r5506)
;
_shelx_SHELXL_version_number     2018/3

#==============================================================================
_vrf_PLAT340_tjf053              
;
PROBLEM: Low Bond Precision on C-C Bonds ............... 0.01004 Ang.
RESPONSE: Crystals diffracted weakly. Multiple attempts were made to grow better 
diffracting crystals. All results were consistent with the model in this report, 
however, all yielded serious problems due to weak diffraction
and disorder in the atom positions.
;
_chemical_name_common            ?
_chemical_name_systematic        ?
_chemical_formula_moiety         'C56 H56 N4 Na2 P2'
_chemical_formula_sum            'C56 H56 N4 Na2 P2'
_chemical_formula_weight         892.96
_chemical_absolute_configuration rmad
_chemical_melting_point          ?
loop_
_atom_type_symbol
_atom_type_description
_atom_type_scat_dispersion_real
_atom_type_scat_dispersion_imag
_atom_type_scat_source
C C 0.0033 0.0016 'International Tables Vol C Tables 4.2.6.8 and 6.1.1.4'
H H 0.0000 0.0000 'International Tables Vol C Tables 4.2.6.8 and 6.1.1.4'
N N 0.0061 0.0033 'International Tables Vol C Tables 4.2.6.8 and 6.1.1.4'
Na Na 0.0362 0.0249 'International Tables Vol C Tables 4.2.6.8 and 6.1.1.4'
P P 0.1023 0.0942 'International Tables Vol C Tables 4.2.6.8 and 6.1.1.4'

_shelx_space_group_comment       
;
The symmetry employed for this shelxl refinement is uniquely defined
by the following loop, which should always be used as a source of
symmetry information in preference to the above space-group names.
They are only intended as comments.
;
_space_group_crystal_system      monoclinic
_space_group_IT_number           4
_space_group_name_H-M_alt        'P 1 21 1'
_space_group_name_Hall           'P 2yb'
loop_
_space_group_symop_operation_xyz
'x, y, z'
'-x, y+1/2, -z'

_cell_length_a                   11.854(2)
_cell_length_b                   18.092(4)
_cell_length_c                   12.986(3)
_cell_angle_alpha                90
_cell_angle_beta                 116.13(3)
_cell_angle_gamma                90
_cell_volume                     2500.2(10)
_cell_formula_units_Z            2
_cell_measurement_reflns_used    8527
_cell_measurement_temperature    210
_cell_measurement_theta_max      28.60
_cell_measurement_theta_min      1.75
_shelx_estimated_absorpt_T_max   ?
_shelx_estimated_absorpt_T_min   ?
_exptl_absorpt_coefficient_mu    0.145
_exptl_absorpt_correction_T_max  0.5757
_exptl_absorpt_correction_T_min  0.3606
_exptl_absorpt_correction_type   integration
_exptl_absorpt_process_details   'STOE X-Red, X-Shape & LANA'
_exptl_absorpt_special_details   ?
_exptl_crystal_colour            colourless
_exptl_crystal_colour_primary    colourless
_exptl_crystal_density_diffrn    1.186
_exptl_crystal_density_meas      ?
_exptl_crystal_density_method    'not measured'
_exptl_crystal_description       prism
_exptl_crystal_F_000             944
_exptl_crystal_size_max          0.282
_exptl_crystal_size_mid          0.194
_exptl_crystal_size_min          0.109
_exptl_transmission_factor_max   ?
_exptl_transmission_factor_min   ?
_diffrn_reflns_av_R_equivalents  0.0737
_diffrn_reflns_av_unetI/netI     0.1401
_diffrn_reflns_Laue_measured_fraction_full 1.000
_diffrn_reflns_Laue_measured_fraction_max 0.995
_diffrn_reflns_limit_h_max       14
_diffrn_reflns_limit_h_min       -14
_diffrn_reflns_limit_k_max       22
_diffrn_reflns_limit_k_min       -21
_diffrn_reflns_limit_l_max       16
_diffrn_reflns_limit_l_min       -15
_diffrn_reflns_number            21802
_diffrn_reflns_point_group_measured_fraction_full 0.983
_diffrn_reflns_point_group_measured_fraction_max 0.974
_diffrn_reflns_theta_full        25.242
_diffrn_reflns_theta_max         26.083
_diffrn_reflns_theta_min         1.914
_diffrn_ambient_temperature      210.0
_diffrn_detector_area_resol_mean 6.67
_diffrn_detector_type            'STOE Imaging Plate'
_diffrn_measured_fraction_theta_full 1.000
_diffrn_measured_fraction_theta_max 0.995
_diffrn_measurement_device       '2-circle diffractometer'
_diffrn_measurement_device_type  'STOE IPDS 2'
_diffrn_measurement_method       '\w scans'
_diffrn_radiation_monochromator  graphite
_diffrn_radiation_type           MoK\a
_diffrn_radiation_wavelength     0.71073
_diffrn_source                   ?
_reflns_Friedel_coverage         0.895
_reflns_Friedel_fraction_full    0.965
_reflns_Friedel_fraction_max     0.952
_reflns_number_gt                5402
_reflns_number_total             9684
_reflns_special_details          
;
 Reflections were merged by SHELXL according to the crystal
 class for the calculation of statistics and refinement.
 
 _reflns_Friedel_fraction is defined as the number of unique
 Friedel pairs measured divided by the number that would be
 possible theoretically, ignoring centric projections and
 systematic absences.
;
_reflns_threshold_expression     'I > 2\s(I)'
_computing_cell_refinement       ?
_computing_data_collection       ?
_computing_data_reduction        ?
_computing_molecular_graphics    'Olex2 (Dolomanov et al., 2009)'
_computing_publication_material  'Olex2 (Dolomanov et al., 2009)'
_computing_structure_refinement  'ShelXL (Sheldrick, 2015)'
_computing_structure_solution    'ShelXT (Sheldrick, 2015)'
_refine_diff_density_max         0.272
_refine_diff_density_min         -0.211
_refine_diff_density_rms         0.038
_refine_ls_abs_structure_details 
;
 Flack x determined using 1568 quotients [(I+)-(I-)]/[(I+)+(I-)]
 (Parsons, Flack and Wagner, Acta Cryst. B69 (2013) 249-259).
;
_refine_ls_abs_structure_Flack   -0.20(8)
_refine_ls_extinction_coef       .
_refine_ls_extinction_method     none
_refine_ls_goodness_of_fit_ref   0.830
_refine_ls_hydrogen_treatment    constr
_refine_ls_matrix_type           full
_refine_ls_number_parameters     581
_refine_ls_number_reflns         9684
_refine_ls_number_restraints     1
_refine_ls_R_factor_all          0.1177
_refine_ls_R_factor_gt           0.0576
_refine_ls_restrained_S_all      0.830
_refine_ls_shift/su_max          0.000
_refine_ls_shift/su_mean         0.000
_refine_ls_structure_factor_coef Fsqd
_refine_ls_weighting_details     
'w=1/[\s^2^(Fo^2^)+(0.0088P)^2^] where P=(Fo^2^+2Fc^2^)/3'
_refine_ls_weighting_scheme      calc
_refine_ls_wR_factor_gt          0.0587
_refine_ls_wR_factor_ref         0.0696
_refine_special_details          ?
_olex2_refinement_description    
;
1. Fixed Uiso
 At 1.2 times of:
  All C(H) groups
 At 1.5 times of:
  All C(H,H,H) groups
2.a Ternary CH refined with riding coordinates:
 C17(H17), C25(H25), C9(H9), C1(H1)
2.b Aromatic/amide H refined with riding coordinates:
 C28(H28), C44(H44), C46(H46), C43(H43), C37(H37), C20(H20), C50(H50),
 C34(H34), C24(H24), C40(H40), C56(H56), C38(H38), C35(H35), C41(H41), C36(H36),
  C42(H42), C23(H23), C30(H30), C29(H29), C53(H53), C48(H48), C55(H55),
 C22(H22), C8(H8), C49(H49), C6(H6), C52(H52), C32(H32), C54(H54), C16(H16),
 C14(H14), C21(H21), C47(H47), C12(H12), C7(H7), C15(H15), C5(H5), C31(H31),
 C4(H4), C13(H13)
2.c Idealised Me refined as rotating group:
 C2(H2a,H2b,H2c), C18(H18a,H18b,H18c), C26(H26a,H26b,H26c), C10(H10a,H10b,H10c)
;
_atom_sites_solution_hydrogens   geom
_atom_sites_solution_primary     ?
_atom_sites_solution_secondary   ?
loop_
_atom_site_label
_atom_site_type_symbol
_atom_site_fract_x
_atom_site_fract_y
_atom_site_fract_z
_atom_site_U_iso_or_equiv
_atom_site_adp_type
_atom_site_occupancy
_atom_site_site_symmetry_order
_atom_site_calc_flag
_atom_site_refinement_flags_posn
_atom_site_refinement_flags_adp
_atom_site_refinement_flags_occupancy
_atom_site_disorder_assembly
_atom_site_disorder_group
P1 P -1.81666(13) -0.37939(7) -1.59397(13) 0.0362(4) Uani 1 1 d . . . . .
P2 P -1.40888(12) -0.39866(8) -1.13912(13) 0.0337(4) Uani 1 1 d . . . . .
Na1 Na -1.66497(18) -0.35992(13) -1.2943(2) 0.0539(7) Uani 1 1 d . . . . .
N2 N -1.6910(4) -0.4242(2) -1.5660(4) 0.0406(12) Uani 1 1 d . . . . .
N1 N -1.8029(4) -0.3342(2) -1.4819(4) 0.0394(12) Uani 1 1 d . . . . .
N3 N -1.5156(3) -0.4587(2) -1.2059(4) 0.0333(11) Uani 1 1 d . . . . .
C51 C -1.2515(4) -0.4377(3) -1.0882(5) 0.0382(15) Uani 1 1 d . . . . .
C45 C -1.4130(4) -0.3655(3) -1.0088(5) 0.0366(14) Uani 1 1 d . . . . .
N4 N -1.4374(4) -0.3352(2) -1.2333(4) 0.0381(12) Uani 1 1 d . . . . .
C39 C -1.9559(5) -0.4384(3) -1.6395(5) 0.0366(14) Uani 1 1 d . . . . .
C11 C -1.5124(5) -0.4664(3) -1.5912(5) 0.0388(14) Uani 1 1 d . . . . .
C28 C -1.4394(6) -0.2416(3) -1.4205(6) 0.0470(16) Uani 1 1 d . . . . .
H28 H -1.521663 -0.253696 -1.430541 0.056 Uiso 1 1 calc R . . . .
C44 C -2.0778(4) -0.4112(3) -1.6895(5) 0.0424(15) Uani 1 1 d . . . . .
H44 H -2.091119 -0.360507 -1.710390 0.051 Uiso 1 1 calc R . . . .
C46 C -1.3228(5) -0.3171(3) -0.9330(5) 0.0473(16) Uani 1 1 d . . . . .
H46 H -1.250095 -0.305911 -0.943216 0.057 Uiso 1 1 calc R . . . .
C43 C -2.1806(5) -0.4554(3) -1.7097(5) 0.0466(16) Uani 1 1 d . . . . .
H43 H -2.262685 -0.434791 -1.742381 0.056 Uiso 1 1 calc R . . . .
C33 C -1.8529(4) -0.3177(3) -1.7172(5) 0.0377(14) Uani 1 1 d . . . . .
C37 C -1.8129(6) -0.2015(3) -1.7860(7) 0.0581(19) Uani 1 1 d . . . . .
H37 H -1.768660 -0.155880 -1.770662 0.070 Uiso 1 1 calc R . . . .
C17 C -1.5164(5) -0.5310(3) -1.1536(5) 0.0414(15) Uani 1 1 d . . . . .
H17 H -1.463842 -0.527302 -1.068801 0.050 Uiso 1 1 calc R . . . .
C25 C -1.3636(5) -0.2673(3) -1.2113(5) 0.0413(15) Uani 1 1 d . . . . .
H25 H -1.280535 -0.275825 -1.143930 0.050 Uiso 1 1 calc R . . . .
C20 C -1.7493(5) -0.5419(3) -1.2821(6) 0.0542(18) Uani 1 1 d . . . . .
H20 H -1.735336 -0.519063 -1.341346 0.065 Uiso 1 1 calc R . . . .
C50 C -1.5149(5) -0.3824(3) -0.9865(5) 0.0475(15) Uani 1 1 d . . . . .
H50 H -1.577020 -0.415881 -1.035552 0.057 Uiso 1 1 calc R . . . .
C9 C -1.6496(5) -0.4427(3) -1.6536(5) 0.0461(16) Uani 1 1 d . . . . .
H9 H -1.652852 -0.396428 -1.697034 0.055 Uiso 1 1 calc R . . . .
C34 C -1.9385(5) -0.3342(3) -1.8302(5) 0.0442(15) Uani 1 1 d . . . . .
H34 H -1.981349 -0.380267 -1.846976 0.053 Uiso 1 1 calc R . . . .
C24 C -1.6735(6) -0.5855(3) -1.0927(6) 0.0564(18) Uani 1 1 d . . . . .
H24 H -1.606523 -0.593182 -1.018585 0.068 Uiso 1 1 calc R . . . .
C40 C -1.9402(5) -0.5133(3) -1.6140(5) 0.0497(17) Uani 1 1 d . . . . .
H40 H -1.858138 -0.533968 -1.581005 0.060 Uiso 1 1 calc R . . . .
C19 C -1.6497(5) -0.5519(3) -1.1762(6) 0.0429(15) Uani 1 1 d . . . . .
C56 C -1.2002(5) -0.4802(3) -0.9871(5) 0.0444(16) Uani 1 1 d . . . . .
H56 H -1.241717 -0.482817 -0.939164 0.053 Uiso 1 1 calc R . . . .
C38 C -1.7897(5) -0.2509(3) -1.6967(6) 0.0469(16) Uani 1 1 d . . . . .
H38 H -1.730009 -0.238613 -1.620999 0.056 Uiso 1 1 calc R . . . .
C1 C -1.9140(5) -0.3033(3) -1.4741(5) 0.0413(15) Uani 1 1 d . . . . .
H1 H -1.980735 -0.342170 -1.499190 0.050 Uiso 1 1 calc R . . . .
C3 C -1.8752(5) -0.2861(3) -1.3472(6) 0.0424(15) Uani 1 1 d . . . . .
C35 C -1.9611(5) -0.2844(4) -1.9173(6) 0.0543(18) Uani 1 1 d . . . . .
H35 H -2.020416 -0.296062 -1.993339 0.065 Uiso 1 1 calc R . . . .
C41 C -2.0437(5) -0.5584(3) -1.6364(6) 0.060(2) Uani 1 1 d . . . . .
H41 H -2.031325 -0.609675 -1.619678 0.072 Uiso 1 1 calc R . . . .
C36 C -1.8985(6) -0.2177(3) -1.8953(6) 0.0596(19) Uani 1 1 d . . . . .
H36 H -1.914772 -0.183476 -1.955667 0.072 Uiso 1 1 calc R . . . .
C27 C -1.3409(5) -0.2469(3) -1.3126(6) 0.0427(15) Uani 1 1 d . . . . .
C42 C -2.1636(5) -0.5297(3) -1.6824(6) 0.0560(18) Uani 1 1 d . . . . .
H42 H -2.233488 -0.560506 -1.695165 0.067 Uiso 1 1 calc R . . . .
C2 C -1.9685(5) -0.2345(3) -1.5484(5) 0.0581(18) Uani 1 1 d . . . . .
H2A H -1.902585 -0.197001 -1.529044 0.087 Uiso 1 1 calc GR . . . .
H2B H -2.037275 -0.214674 -1.534226 0.087 Uiso 1 1 calc GR . . . .
H2C H -2.000393 -0.247843 -1.629570 0.087 Uiso 1 1 calc GR . . . .
C23 C -1.7941(6) -0.6085(3) -1.1153(7) 0.066(2) Uani 1 1 d . . . . .
H23 H -1.808573 -0.631681 -1.056590 0.079 Uiso 1 1 calc R . . . .
C18 C -1.4605(5) -0.5905(3) -1.2007(7) 0.067(2) Uani 1 1 d . . . . .
H18A H -1.509443 -0.593503 -1.284182 0.100 Uiso 1 1 calc GR . . . .
H18B H -1.463021 -0.638286 -1.166283 0.100 Uiso 1 1 calc GR . . . .
H18C H -1.373230 -0.577843 -1.181963 0.100 Uiso 1 1 calc GR . . . .
C30 C -1.3045(7) -0.2030(4) -1.5029(7) 0.070(2) Uani 1 1 d . . . . .
H30 H -1.291993 -0.187751 -1.567193 0.085 Uiso 1 1 calc R . . . .
C26 C -1.4307(6) -0.2026(3) -1.1823(6) 0.0622(19) Uani 1 1 d . . . . .
H26A H -1.514700 -0.195711 -1.245389 0.093 Uiso 1 1 calc GR . . . .
H26B H -1.381662 -0.157188 -1.171377 0.093 Uiso 1 1 calc GR . . . .
H26C H -1.437978 -0.214052 -1.111674 0.093 Uiso 1 1 calc GR . . . .
C29 C -1.4225(6) -0.2193(3) -1.5153(6) 0.0601(19) Uani 1 1 d . . . . .
H29 H -1.492674 -0.215277 -1.588419 0.072 Uiso 1 1 calc R . . . .
C53 C -1.0753(6) -0.4726(4) -1.1236(7) 0.066(2) Uani 1 1 d . . . . .
H53 H -1.032009 -0.469324 -1.170098 0.079 Uiso 1 1 calc R . . . .
C48 C -1.4388(7) -0.3027(4) -0.8237(6) 0.065(2) Uani 1 1 d . . . . .
H48 H -1.447462 -0.280998 -0.760925 0.078 Uiso 1 1 calc R . . . .
C55 C -1.0883(5) -0.5182(3) -0.9579(6) 0.060(2) Uani 1 1 d . . . . .
H55 H -1.053496 -0.546653 -0.889493 0.071 Uiso 1 1 calc R . . . .
C22 C -1.8915(6) -0.5980(4) -1.2205(8) 0.064(2) Uani 1 1 d . . . . .
H22 H -1.973739 -0.613892 -1.235523 0.076 Uiso 1 1 calc R . . . .
C8 C -1.7942(5) -0.2292(3) -1.2932(6) 0.0568(19) Uani 1 1 d . . . . .
H8 H -1.766248 -0.198018 -1.336126 0.068 Uiso 1 1 calc R . . . .
C10 C -1.7289(5) -0.5011(4) -1.7406(6) 0.079(2) Uani 1 1 d . . . . .
H10A H -1.730046 -0.546620 -1.700088 0.118 Uiso 1 1 calc GR . . . .
H10B H -1.692453 -0.511455 -1.793775 0.118 Uiso 1 1 calc GR . . . .
H10C H -1.814906 -0.482797 -1.783650 0.118 Uiso 1 1 calc GR . . . .
C49 C -1.5281(6) -0.3516(3) -0.8947(6) 0.0614(19) Uani 1 1 d . . . . .
H49 H -1.598017 -0.364180 -0.880891 0.074 Uiso 1 1 calc R . . . .
C6 C -1.7933(7) -0.2592(5) -1.1151(7) 0.086(3) Uani 1 1 d . . . . .
H6 H -1.766412 -0.249244 -1.035920 0.103 Uiso 1 1 calc R . . . .
C52 C -1.1868(5) -0.4344(3) -1.1539(6) 0.0524(17) Uani 1 1 d . . . . .
H52 H -1.219388 -0.405175 -1.221607 0.063 Uiso 1 1 calc R . . . .
C32 C -1.2217(6) -0.2300(3) -1.3015(7) 0.062(2) Uani 1 1 d . . . . .
H32 H -1.151410 -0.232845 -1.228309 0.074 Uiso 1 1 calc R . . . .
C54 C -1.0277(6) -0.5152(4) -1.0264(7) 0.063(2) Uani 1 1 d . . . . .
H54 H -0.952652 -0.542684 -1.006460 0.075 Uiso 1 1 calc R . . . .
C16 C -1.4169(5) -0.4158(3) -1.5650(5) 0.0569(18) Uani 1 1 d . . . . .
H16 H -1.436301 -0.366678 -1.592976 0.068 Uiso 1 1 calc R . . . .
C14 C -1.2624(7) -0.5058(7) -1.4590(7) 0.097(3) Uani 1 1 d . . . . .
H14 H -1.177208 -0.519346 -1.413704 0.117 Uiso 1 1 calc R . . . .
C21 C -1.8702(6) -0.5645(4) -1.3046(7) 0.066(2) Uani 1 1 d . . . . .
H21 H -1.937819 -0.556552 -1.378322 0.079 Uiso 1 1 calc R . . . .
C47 C -1.3382(6) -0.2853(3) -0.8430(6) 0.0582(19) Uani 1 1 d . . . . .
H47 H -1.277692 -0.250945 -0.794212 0.070 Uiso 1 1 calc R . . . .
C12 C -1.4778(6) -0.5368(3) -1.5510(6) 0.064(2) Uani 1 1 d . . . . .
H12 H -1.540858 -0.573610 -1.569584 0.076 Uiso 1 1 calc R . . . .
C7 C -1.7521(6) -0.2164(4) -1.1757(7) 0.072(2) Uani 1 1 d . . . . .
H7 H -1.694498 -0.177529 -1.138983 0.086 Uiso 1 1 calc R . . . .
C15 C -1.2931(7) -0.4357(5) -1.4987(7) 0.085(3) Uani 1 1 d . . . . .
H15 H -1.228720 -0.399803 -1.480664 0.101 Uiso 1 1 calc R . . . .
C5 C -1.8744(7) -0.3179(5) -1.1657(8) 0.091(3) Uani 1 1 d . . . . .
H5 H -1.901775 -0.348737 -1.121990 0.109 Uiso 1 1 calc R . . . .
C31 C -1.2046(7) -0.2089(4) -1.3970(8) 0.078(3) Uani 1 1 d . . . . .
H31 H -1.122273 -0.198566 -1.388276 0.093 Uiso 1 1 calc R . . . .
C4 C -1.9144(6) -0.3301(4) -1.2824(7) 0.071(2) Uani 1 1 d . . . . .
H4 H -1.970320 -0.369896 -1.318368 0.086 Uiso 1 1 calc R . . . .
C13 C -1.3552(8) -0.5556(5) -1.4851(7) 0.092(3) Uani 1 1 d . . . . .
H13 H -1.335080 -0.604692 -1.457158 0.110 Uiso 1 1 calc R . . . .
Na2 Na -1.50938(19) -0.42641(13) -1.3907(2) 0.0533(7) Uani 1 1 d . . . . .

loop_
_atom_site_aniso_label
_atom_site_aniso_U_11
_atom_site_aniso_U_22
_atom_site_aniso_U_33
_atom_site_aniso_U_23
_atom_site_aniso_U_13
_atom_site_aniso_U_12
P1 0.0394(7) 0.0344(9) 0.0323(9) 0.0014(7) 0.0135(7) 0.0015(7)
P2 0.0352(8) 0.0361(9) 0.0295(8) -0.0021(7) 0.0141(7) -0.0004(6)
Na1 0.0453(12) 0.0644(17) 0.0470(16) 0.0018(12) 0.0158(12) 0.0122(11)
N2 0.046(2) 0.041(3) 0.035(3) -0.001(2) 0.018(2) 0.002(2)
N1 0.042(2) 0.040(3) 0.035(3) -0.003(2) 0.015(2) 0.003(2)
N3 0.036(2) 0.036(3) 0.030(3) 0.000(2) 0.017(2) -0.0029(19)
C51 0.031(3) 0.039(3) 0.040(4) -0.008(3) 0.011(3) -0.004(3)
C45 0.043(3) 0.034(3) 0.033(3) 0.003(3) 0.017(3) 0.005(3)
N4 0.044(3) 0.032(3) 0.032(3) -0.001(2) 0.010(2) -0.007(2)
C39 0.044(3) 0.036(3) 0.027(3) 0.002(3) 0.014(3) 0.004(3)
C11 0.049(3) 0.042(3) 0.032(4) -0.003(3) 0.024(3) 0.003(3)
C28 0.061(4) 0.046(4) 0.048(5) 0.005(3) 0.037(4) 0.004(3)
C44 0.047(3) 0.040(3) 0.040(4) 0.002(3) 0.018(3) 0.002(3)
C46 0.060(4) 0.042(4) 0.035(4) 0.002(3) 0.017(3) 0.005(3)
C43 0.042(3) 0.052(4) 0.041(4) 0.001(3) 0.013(3) -0.003(3)
C33 0.041(3) 0.031(3) 0.039(4) 0.003(3) 0.016(3) 0.000(3)
C37 0.074(4) 0.044(4) 0.072(6) 0.007(4) 0.046(4) -0.005(3)
C17 0.041(3) 0.041(3) 0.040(4) -0.002(3) 0.016(3) 0.002(3)
C25 0.045(3) 0.042(3) 0.032(4) 0.000(3) 0.012(3) -0.007(3)
C20 0.052(4) 0.067(5) 0.045(5) 0.002(4) 0.024(3) -0.015(3)
C50 0.053(3) 0.055(4) 0.037(4) -0.001(3) 0.022(3) 0.003(3)
C9 0.053(3) 0.046(4) 0.040(4) -0.004(3) 0.021(3) 0.007(3)
C34 0.057(3) 0.038(3) 0.037(4) 0.000(3) 0.021(3) -0.001(3)
C24 0.061(4) 0.050(4) 0.059(5) 0.014(4) 0.027(4) 0.005(3)
C40 0.048(3) 0.045(4) 0.054(5) 0.008(3) 0.020(3) 0.001(3)
C19 0.050(3) 0.030(3) 0.046(4) 0.000(3) 0.020(3) 0.001(3)
C56 0.045(3) 0.038(3) 0.043(4) -0.006(3) 0.012(3) 0.001(3)
C38 0.050(3) 0.047(4) 0.046(4) -0.001(3) 0.024(3) -0.003(3)
C1 0.044(3) 0.042(3) 0.036(4) -0.001(3) 0.016(3) 0.009(3)
C3 0.045(3) 0.046(4) 0.042(4) 0.001(3) 0.025(3) 0.010(3)
C35 0.059(4) 0.064(5) 0.041(4) 0.004(4) 0.023(3) 0.006(3)
C41 0.060(4) 0.043(4) 0.073(6) 0.012(4) 0.025(4) -0.001(3)
C36 0.078(4) 0.052(4) 0.064(5) 0.022(4) 0.045(4) 0.012(4)
C27 0.047(3) 0.036(3) 0.047(4) 0.002(3) 0.023(3) 0.002(3)
C42 0.049(4) 0.057(4) 0.060(5) 0.006(4) 0.022(3) -0.006(3)
C2 0.062(4) 0.061(4) 0.054(5) 0.003(4) 0.028(4) 0.018(3)
C23 0.076(5) 0.058(5) 0.089(7) 0.013(4) 0.060(5) -0.003(4)
C18 0.059(4) 0.045(4) 0.102(7) -0.011(4) 0.042(4) -0.003(3)
C30 0.097(6) 0.059(5) 0.081(7) 0.012(4) 0.063(5) 0.006(4)
C26 0.102(5) 0.044(4) 0.060(5) -0.005(3) 0.053(4) -0.003(4)
C29 0.073(5) 0.052(4) 0.060(5) 0.001(4) 0.034(4) 0.003(4)
C53 0.055(4) 0.068(5) 0.082(6) -0.018(4) 0.037(4) 0.002(4)
C48 0.104(6) 0.058(4) 0.042(5) -0.006(4) 0.041(4) 0.022(4)
C55 0.050(4) 0.055(4) 0.049(5) -0.016(3) -0.001(4) 0.011(3)
C22 0.052(4) 0.054(4) 0.095(7) -0.007(4) 0.041(5) -0.013(3)
C8 0.066(4) 0.050(4) 0.053(5) -0.008(4) 0.024(4) 0.007(3)
C10 0.067(4) 0.102(6) 0.057(6) -0.031(5) 0.018(4) 0.003(4)
C49 0.078(4) 0.060(5) 0.065(5) 0.002(4) 0.049(4) 0.013(4)
C6 0.078(6) 0.140(8) 0.046(6) -0.007(6) 0.033(5) 0.018(5)
C52 0.043(3) 0.058(4) 0.054(5) -0.002(3) 0.020(3) -0.004(3)
C32 0.055(4) 0.061(4) 0.071(6) 0.015(4) 0.030(4) -0.002(3)
C54 0.049(4) 0.056(5) 0.074(6) -0.018(4) 0.018(4) 0.015(3)
C16 0.063(4) 0.060(4) 0.057(5) -0.003(4) 0.036(3) -0.003(4)
C14 0.049(5) 0.179(11) 0.054(6) 0.008(6) 0.014(4) 0.036(6)
C21 0.049(4) 0.076(5) 0.067(6) -0.012(4) 0.020(4) -0.014(3)
C47 0.080(5) 0.044(4) 0.038(5) -0.006(3) 0.015(4) 0.001(3)
C12 0.072(4) 0.049(4) 0.062(5) 0.008(4) 0.022(4) 0.008(4)
C7 0.077(5) 0.074(5) 0.058(6) -0.022(4) 0.025(5) 0.010(4)
C15 0.058(5) 0.138(8) 0.063(6) -0.020(6) 0.032(4) -0.016(5)
C5 0.088(5) 0.136(8) 0.059(6) 0.005(6) 0.043(5) -0.007(5)
C31 0.066(5) 0.082(6) 0.106(8) 0.004(5) 0.056(5) -0.011(4)
C4 0.062(4) 0.100(6) 0.059(6) -0.008(5) 0.032(4) -0.011(4)
C13 0.099(6) 0.089(6) 0.078(7) 0.025(5) 0.031(6) 0.052(5)
Na2 0.0518(12) 0.0702(17) 0.0363(15) -0.0070(13) 0.0179(11) 0.0003(12)

_geom_special_details            
;
 All esds (except the esd in the dihedral angle between two l.s. planes)
 are estimated using the full covariance matrix.  The cell esds are taken
 into account individually in the estimation of esds in distances, angles
 and torsion angles; correlations between esds in cell parameters are only
 used when they are defined by crystal symmetry.  An approximate (isotropic)
 treatment of cell esds is used for estimating esds involving l.s. planes.
;
loop_
_geom_bond_atom_site_label_1
_geom_bond_atom_site_label_2
_geom_bond_distance
_geom_bond_site_symmetry_2
_geom_bond_publ_flag
P1 N2 1.591(4) . ?
P1 N1 1.613(5) . ?
P1 C39 1.831(5) . ?
P1 C33 1.839(6) . ?
P2 N3 1.602(4) . ?
P2 C51 1.825(5) . ?
P2 C45 1.816(6) . ?
P2 N4 1.601(4) . ?
Na1 N1 2.306(5) . ?
Na1 N3 2.420(4) . ?
Na1 N4 2.494(5) . ?
Na1 C3 2.637(5) . ?
Na1 C8 2.821(6) . ?
Na1 C4 3.075(7) . ?
N2 C9 1.464(7) . ?
N2 Na2 2.345(5) . ?
N1 C1 1.475(6) . ?
N3 C17 1.477(6) . ?
N3 Na2 2.502(5) . ?
C51 C56 1.406(7) . ?
C51 C52 1.377(8) . ?
C45 C46 1.397(7) . ?
C45 C50 1.395(7) . ?
N4 C25 1.461(6) . ?
N4 Na2 2.468(5) . ?
C39 C44 1.388(6) . ?
C39 C40 1.387(7) . ?
C11 C9 1.525(7) . ?
C11 C16 1.377(7) . ?
C11 C12 1.368(7) . ?
C11 Na2 2.687(6) . ?
C28 H28 0.9500 . ?
C28 C27 1.376(8) . ?
C28 C29 1.393(8) . ?
C44 H44 0.9500 . ?
C44 C43 1.382(7) . ?
C46 H46 0.9500 . ?
C46 C47 1.384(9) . ?
C43 H43 0.9500 . ?
C43 C42 1.382(7) . ?
C33 C34 1.400(7) . ?
C33 C38 1.386(7) . ?
C37 H37 0.9500 . ?
C37 C38 1.393(8) . ?
C37 C36 1.365(8) . ?
C17 H17 1.0000 . ?
C17 C19 1.522(7) . ?
C17 C18 1.525(8) . ?
C25 H25 1.0000 . ?
C25 C27 1.501(8) . ?
C25 C26 1.552(7) . ?
C20 H20 0.9500 . ?
C20 C19 1.374(7) . ?
C20 C21 1.392(8) . ?
C50 H50 0.9500 . ?
C50 C49 1.385(8) . ?
C9 H9 1.0000 . ?
C9 C10 1.531(7) . ?
C34 H34 0.9500 . ?
C34 C35 1.378(8) . ?
C24 H24 0.9500 . ?
C24 C19 1.376(9) . ?
C24 C23 1.390(8) . ?
C40 H40 0.9500 . ?
C40 C41 1.393(7) . ?
C56 H56 0.9500 . ?
C56 C55 1.390(7) . ?
C38 H38 0.9500 . ?
C1 H1 1.0000 . ?
C1 C3 1.534(8) . ?
C1 C2 1.533(7) . ?
C3 C8 1.371(7) . ?
C3 C4 1.380(9) . ?
C35 H35 0.9500 . ?
C35 C36 1.378(8) . ?
C41 H41 0.9500 . ?
C41 C42 1.378(7) . ?
C36 H36 0.9500 . ?
C27 C32 1.389(8) . ?
C42 H42 0.9500 . ?
C2 H2A 0.9800 . ?
C2 H2B 0.9800 . ?
C2 H2C 0.9800 . ?
C23 H23 0.9500 . ?
C23 C22 1.359(9) . ?
C18 H18A 0.9800 . ?
C18 H18B 0.9800 . ?
C18 H18C 0.9800 . ?
C30 H30 0.9500 . ?
C30 C29 1.368(8) . ?
C30 C31 1.368(9) . ?
C26 H26A 0.9800 . ?
C26 H26B 0.9800 . ?
C26 H26C 0.9800 . ?
C29 H29 0.9500 . ?
C53 H53 0.9500 . ?
C53 C52 1.387(7) . ?
C53 C54 1.371(9) . ?
C48 H48 0.9500 . ?
C48 C49 1.376(8) . ?
C48 C47 1.359(8) . ?
C55 H55 0.9500 . ?
C55 C54 1.368(10) . ?
C22 H22 0.9500 . ?
C22 C21 1.367(10) . ?
C8 H8 0.9500 . ?
C8 C7 1.400(9) . ?
C10 H10A 0.9800 . ?
C10 H10B 0.9800 . ?
C10 H10C 0.9800 . ?
C49 H49 0.9500 . ?
C6 H6 0.9500 . ?
C6 C7 1.340(10) . ?
C6 C5 1.387(10) . ?
C52 H52 0.9500 . ?
C32 H32 0.9500 . ?
C32 C31 1.395(10) . ?
C54 H54 0.9500 . ?
C16 H16 0.9500 . ?
C16 C15 1.382(9) . ?
C16 Na2 2.924(7) . ?
C14 H14 0.9500 . ?
C14 C15 1.356(10) . ?
C14 C13 1.344(11) . ?
C21 H21 0.9500 . ?
C47 H47 0.9500 . ?
C12 H12 0.9500 . ?
C12 C13 1.366(9) . ?
C12 Na2 3.025(7) . ?
C7 H7 0.9500 . ?
C15 H15 0.9500 . ?
C5 H5 0.9500 . ?
C5 C4 1.391(10) . ?
C31 H31 0.9500 . ?
C4 H4 0.9500 . ?
C13 H13 0.9500 . ?

loop_
_geom_angle_atom_site_label_1
_geom_angle_atom_site_label_2
_geom_angle_atom_site_label_3
_geom_angle
_geom_angle_site_symmetry_1
_geom_angle_site_symmetry_3
_geom_angle_publ_flag
N2 P1 N1 109.8(2) . . ?
N2 P1 C39 113.4(2) . . ?
N2 P1 C33 110.1(3) . . ?
N1 P1 C39 107.8(3) . . ?
N1 P1 C33 111.7(2) . . ?
C39 P1 C33 103.9(3) . . ?
N3 P2 C51 111.8(2) . . ?
N3 P2 C45 113.0(2) . . ?
C45 P2 C51 103.5(3) . . ?
N4 P2 N3 102.8(2) . . ?
N4 P2 C51 113.1(3) . . ?
N4 P2 C45 113.0(2) . . ?
N1 Na1 N3 132.83(18) . . ?
N1 Na1 N4 117.61(19) . . ?
N1 Na1 C3 58.24(19) . . ?
N1 Na1 C8 72.69(19) . . ?
N1 Na1 C4 76.6(2) . . ?
N3 Na1 N4 61.23(14) . . ?
N3 Na1 C3 155.2(2) . . ?
N3 Na1 C8 154.5(2) . . ?
N3 Na1 C4 128.6(2) . . ?
N4 Na1 C3 139.25(19) . . ?
N4 Na1 C8 111.23(18) . . ?
N4 Na1 C4 151.9(2) . . ?
C3 Na1 C8 28.85(16) . . ?
C3 Na1 C4 26.57(18) . . ?
C8 Na1 C4 46.9(2) . . ?
P1 N2 Na2 126.7(3) . . ?
C9 N2 P1 122.7(4) . . ?
C9 N2 Na2 105.8(3) . . ?
P1 N1 Na1 126.5(2) . . ?
C1 N1 P1 121.1(3) . . ?
C1 N1 Na1 104.0(3) . . ?
P2 N3 Na1 89.66(19) . . ?
P2 N3 Na2 90.6(2) . . ?
Na1 N3 Na2 72.39(14) . . ?
C17 N3 P2 121.0(3) . . ?
C17 N3 Na1 136.1(3) . . ?
C17 N3 Na2 131.1(3) . . ?
C56 C51 P2 120.2(5) . . ?
C52 C51 P2 121.2(5) . . ?
C52 C51 C56 118.2(5) . . ?
C46 C45 P2 122.5(4) . . ?
C50 C45 P2 120.2(4) . . ?
C50 C45 C46 117.0(5) . . ?
P2 N4 Na1 87.1(2) . . ?
P2 N4 Na2 91.91(19) . . ?
C25 N4 P2 123.1(4) . . ?
C25 N4 Na1 133.1(3) . . ?
C25 N4 Na2 133.1(4) . . ?
Na2 N4 Na1 71.74(13) . . ?
C44 C39 P1 123.3(4) . . ?
C40 C39 P1 119.0(4) . . ?
C40 C39 C44 117.4(5) . . ?
C9 C11 Na2 89.7(3) . . ?
C16 C11 C9 120.8(5) . . ?
C16 C11 Na2 85.6(4) . . ?
C12 C11 C9 122.4(5) . . ?
C12 C11 C16 116.6(6) . . ?
C12 C11 Na2 90.5(4) . . ?
C27 C28 H28 118.9 . . ?
C27 C28 C29 122.1(6) . . ?
C29 C28 H28 118.9 . . ?
C39 C44 H44 118.9 . . ?
C43 C44 C39 122.2(5) . . ?
C43 C44 H44 118.9 . . ?
C45 C46 H46 119.6 . . ?
C47 C46 C45 120.7(6) . . ?
C47 C46 H46 119.6 . . ?
C44 C43 H43 120.1 . . ?
C44 C43 C42 119.8(5) . . ?
C42 C43 H43 120.1 . . ?
C34 C33 P1 124.5(4) . . ?
C38 C33 P1 117.6(5) . . ?
C38 C33 C34 117.9(5) . . ?
C38 C37 H37 119.6 . . ?
C36 C37 H37 119.6 . . ?
C36 C37 C38 120.8(6) . . ?
N3 C17 H17 108.6 . . ?
N3 C17 C19 110.3(4) . . ?
N3 C17 C18 110.4(5) . . ?
C19 C17 H17 108.6 . . ?
C19 C17 C18 110.2(4) . . ?
C18 C17 H17 108.6 . . ?
N4 C25 H25 108.4 . . ?
N4 C25 C27 111.0(5) . . ?
N4 C25 C26 110.8(5) . . ?
C27 C25 H25 108.4 . . ?
C27 C25 C26 109.6(5) . . ?
C26 C25 H25 108.4 . . ?
C19 C20 H20 119.2 . . ?
C19 C20 C21 121.5(7) . . ?
C21 C20 H20 119.2 . . ?
C45 C50 H50 119.1 . . ?
C49 C50 C45 121.8(6) . . ?
C49 C50 H50 119.1 . . ?
N2 C9 C11 107.2(5) . . ?
N2 C9 H9 107.7 . . ?
N2 C9 C10 115.1(5) . . ?
C11 C9 H9 107.7 . . ?
C11 C9 C10 111.2(5) . . ?
C10 C9 H9 107.7 . . ?
C33 C34 H34 119.7 . . ?
C35 C34 C33 120.7(6) . . ?
C35 C34 H34 119.7 . . ?
C19 C24 H24 119.5 . . ?
C19 C24 C23 120.9(6) . . ?
C23 C24 H24 119.5 . . ?
C39 C40 H40 119.7 . . ?
C39 C40 C41 120.6(5) . . ?
C41 C40 H40 119.7 . . ?
C20 C19 C17 121.4(6) . . ?
C20 C19 C24 117.6(6) . . ?
C24 C19 C17 120.9(6) . . ?
C51 C56 H56 120.2 . . ?
C55 C56 C51 119.5(6) . . ?
C55 C56 H56 120.2 . . ?
C33 C38 C37 120.6(6) . . ?
C33 C38 H38 119.7 . . ?
C37 C38 H38 119.7 . . ?
N1 C1 H1 108.2 . . ?
N1 C1 C3 107.2(4) . . ?
N1 C1 C2 114.0(5) . . ?
C3 C1 H1 108.2 . . ?
C2 C1 H1 108.2 . . ?
C2 C1 C3 110.9(5) . . ?
C1 C3 Na1 88.8(3) . . ?
C8 C3 Na1 83.0(3) . . ?
C8 C3 C1 120.8(6) . . ?
C8 C3 C4 118.0(7) . . ?
C4 C3 Na1 94.7(4) . . ?
C4 C3 C1 121.1(6) . . ?
C34 C35 H35 119.7 . . ?
C34 C35 C36 120.7(6) . . ?
C36 C35 H35 119.7 . . ?
C40 C41 H41 119.5 . . ?
C42 C41 C40 121.1(6) . . ?
C42 C41 H41 119.5 . . ?
C37 C36 C35 119.4(6) . . ?
C37 C36 H36 120.3 . . ?
C35 C36 H36 120.3 . . ?
C28 C27 C25 120.6(5) . . ?
C28 C27 C32 117.3(6) . . ?
C32 C27 C25 122.0(6) . . ?
C43 C42 H42 120.6 . . ?
C41 C42 C43 118.9(6) . . ?
C41 C42 H42 120.6 . . ?
C1 C2 H2A 109.5 . . ?
C1 C2 H2B 109.5 . . ?
C1 C2 H2C 109.5 . . ?
H2A C2 H2B 109.5 . . ?
H2A C2 H2C 109.5 . . ?
H2B C2 H2C 109.5 . . ?
C24 C23 H23 119.7 . . ?
C22 C23 C24 120.7(7) . . ?
C22 C23 H23 119.7 . . ?
C17 C18 H18A 109.5 . . ?
C17 C18 H18B 109.5 . . ?
C17 C18 H18C 109.5 . . ?
H18A C18 H18B 109.5 . . ?
H18A C18 H18C 109.5 . . ?
H18B C18 H18C 109.5 . . ?
C29 C30 H30 120.4 . . ?
C29 C30 C31 119.2(7) . . ?
C31 C30 H30 120.4 . . ?
C25 C26 H26A 109.5 . . ?
C25 C26 H26B 109.5 . . ?
C25 C26 H26C 109.5 . . ?
H26A C26 H26B 109.5 . . ?
H26A C26 H26C 109.5 . . ?
H26B C26 H26C 109.5 . . ?
C28 C29 H29 120.1 . . ?
C30 C29 C28 119.8(7) . . ?
C30 C29 H29 120.1 . . ?
C52 C53 H53 120.2 . . ?
C54 C53 H53 120.2 . . ?
C54 C53 C52 119.7(7) . . ?
C49 C48 H48 119.9 . . ?
C47 C48 H48 119.9 . . ?
C47 C48 C49 120.2(6) . . ?
C56 C55 H55 119.5 . . ?
C54 C55 C56 121.0(7) . . ?
C54 C55 H55 119.5 . . ?
C23 C22 H22 120.3 . . ?
C23 C22 C21 119.4(6) . . ?
C21 C22 H22 120.3 . . ?
Na1 C8 H8 99.5 . . ?
C3 C8 Na1 68.1(3) . . ?
C3 C8 H8 119.5 . . ?
C3 C8 C7 121.0(7) . . ?
C7 C8 Na1 102.1(4) . . ?
C7 C8 H8 119.5 . . ?
C9 C10 H10A 109.5 . . ?
C9 C10 H10B 109.5 . . ?
C9 C10 H10C 109.5 . . ?
H10A C10 H10B 109.5 . . ?
H10A C10 H10C 109.5 . . ?
H10B C10 H10C 109.5 . . ?
C50 C49 H49 120.3 . . ?
C48 C49 C50 119.4(6) . . ?
C48 C49 H49 120.3 . . ?
C7 C6 H6 119.4 . . ?
C7 C6 C5 121.3(8) . . ?
C5 C6 H6 119.4 . . ?
C51 C52 C53 121.6(6) . . ?
C51 C52 H52 119.2 . . ?
C53 C52 H52 119.2 . . ?
C27 C32 H32 119.8 . . ?
C27 C32 C31 120.5(7) . . ?
C31 C32 H32 119.8 . . ?
C53 C54 H54 120.0 . . ?
C55 C54 C53 120.0(6) . . ?
C55 C54 H54 120.0 . . ?
C11 C16 H16 119.6 . . ?
C11 C16 C15 120.8(7) . . ?
C11 C16 Na2 66.4(4) . . ?
C15 C16 H16 119.6 . . ?
C15 C16 Na2 99.1(5) . . ?
Na2 C16 H16 104.3 . . ?
C15 C14 H14 120.7 . . ?
C13 C14 H14 120.7 . . ?
C13 C14 C15 118.5(7) . . ?
C20 C21 H21 120.1 . . ?
C22 C21 C20 119.9(7) . . ?
C22 C21 H21 120.1 . . ?
C46 C47 H47 119.6 . . ?
C48 C47 C46 120.8(6) . . ?
C48 C47 H47 119.6 . . ?
C11 C12 H12 119.1 . . ?
C11 C12 Na2 62.7(4) . . ?
C13 C12 C11 121.9(7) . . ?
C13 C12 H12 119.1 . . ?
C13 C12 Na2 98.8(5) . . ?
Na2 C12 H12 108.4 . . ?
C8 C7 H7 120.1 . . ?
C6 C7 C8 119.8(8) . . ?
C6 C7 H7 120.1 . . ?
C16 C15 H15 119.5 . . ?
C14 C15 C16 120.9(8) . . ?
C14 C15 H15 119.5 . . ?
C6 C5 H5 121.0 . . ?
C6 C5 C4 118.1(8) . . ?
C4 C5 H5 121.0 . . ?
C30 C31 C32 121.0(7) . . ?
C30 C31 H31 119.5 . . ?
C32 C31 H31 119.5 . . ?
Na1 C4 H4 108.7 . . ?
C3 C4 Na1 58.7(3) . . ?
C3 C4 C5 121.8(7) . . ?
C3 C4 H4 119.1 . . ?
C5 C4 Na1 102.0(4) . . ?
C5 C4 H4 119.1 . . ?
C14 C13 C12 121.2(8) . . ?
C14 C13 H13 119.4 . . ?
C12 C13 H13 119.4 . . ?
N2 Na2 N3 122.18(17) . . ?
N2 Na2 N4 128.81(17) . . ?
N2 Na2 C11 56.61(17) . . ?
N2 Na2 C16 75.19(17) . . ?
N2 Na2 C12 71.48(17) . . ?
N3 Na2 C11 150.77(18) . . ?
N3 Na2 C16 159.59(18) . . ?
N3 Na2 C12 124.81(18) . . ?
N4 Na2 N3 60.49(15) . . ?
N4 Na2 C11 146.59(19) . . ?
N4 Na2 C16 119.13(19) . . ?
N4 Na2 C12 155.36(18) . . ?
C11 Na2 C16 28.01(15) . . ?
C11 Na2 C12 26.88(15) . . ?
C16 Na2 C12 46.20(18) . . ?

loop_
_geom_torsion_atom_site_label_1
_geom_torsion_atom_site_label_2
_geom_torsion_atom_site_label_3
_geom_torsion_atom_site_label_4
_geom_torsion
_geom_torsion_site_symmetry_1
_geom_torsion_site_symmetry_2
_geom_torsion_site_symmetry_3
_geom_torsion_site_symmetry_4
_geom_torsion_publ_flag
P1 N2 C9 C11 165.3(4) . . . . ?
P1 N2 C9 C10 -70.4(6) . . . . ?
P1 N1 C1 C3 162.8(4) . . . . ?
P1 N1 C1 C2 -74.2(6) . . . . ?
P1 C39 C44 C43 -171.6(5) . . . . ?
P1 C39 C40 C41 173.2(5) . . . . ?
P1 C33 C34 C35 179.3(4) . . . . ?
P1 C33 C38 C37 -179.8(5) . . . . ?
P2 N3 C17 C19 138.1(4) . . . . ?
P2 N3 C17 C18 -99.8(5) . . . . ?
P2 C51 C56 C55 170.9(4) . . . . ?
P2 C51 C52 C53 -170.8(4) . . . . ?
P2 C45 C46 C47 171.3(5) . . . . ?
P2 C45 C50 C49 -172.9(5) . . . . ?
P2 N4 C25 C27 139.1(4) . . . . ?
P2 N4 C25 C26 -98.8(5) . . . . ?
Na1 N1 C1 C3 12.8(5) . . . . ?
Na1 N1 C1 C2 135.9(4) . . . . ?
Na1 N3 C17 C19 10.1(7) . . . . ?
Na1 N3 C17 C18 132.1(4) . . . . ?
Na1 N4 C25 C27 -99.1(6) . . . . ?
Na1 N4 C25 C26 23.0(7) . . . . ?
Na1 C3 C8 C7 -91.3(6) . . . . ?
Na1 C3 C4 C5 84.8(7) . . . . ?
Na1 C8 C7 C6 -73.1(7) . . . . ?
N2 P1 N1 Na1 -21.8(4) . . . . ?
N2 P1 N1 C1 -164.6(4) . . . . ?
N2 P1 C39 C44 -166.9(5) . . . . ?
N2 P1 C39 C40 19.2(6) . . . . ?
N2 P1 C33 C34 98.1(5) . . . . ?
N2 P1 C33 C38 -80.9(5) . . . . ?
N1 P1 N2 C9 -152.0(4) . . . . ?
N1 P1 N2 Na2 -0.2(4) . . . . ?
N1 P1 C39 C44 71.3(6) . . . . ?
N1 P1 C39 C40 -102.6(5) . . . . ?
N1 P1 C33 C34 -139.6(5) . . . . ?
N1 P1 C33 C38 41.4(5) . . . . ?
N1 C1 C3 Na1 -10.9(4) . . . . ?
N1 C1 C3 C8 70.3(6) . . . . ?
N1 C1 C3 C4 -105.7(6) . . . . ?
N3 P2 C51 C56 -80.1(5) . . . . ?
N3 P2 C51 C52 91.7(5) . . . . ?
N3 P2 C45 C46 175.1(4) . . . . ?
N3 P2 C45 C50 -11.0(5) . . . . ?
N3 P2 N4 Na1 38.0(2) . . . . ?
N3 P2 N4 C25 179.5(4) . . . . ?
N3 P2 N4 Na2 -33.6(2) . . . . ?
N3 C17 C19 C20 43.3(7) . . . . ?
N3 C17 C19 C24 -140.5(6) . . . . ?
C51 P2 N3 Na1 -160.9(2) . . . . ?
C51 P2 N3 C17 52.1(5) . . . . ?
C51 P2 N3 Na2 -88.6(3) . . . . ?
C51 P2 C45 C46 54.0(5) . . . . ?
C51 P2 C45 C50 -132.1(4) . . . . ?
C51 P2 N4 Na1 158.7(2) . . . . ?
C51 P2 N4 C25 -59.8(5) . . . . ?
C51 P2 N4 Na2 87.1(2) . . . . ?
C51 C56 C55 C54 -0.3(8) . . . . ?
C45 P2 N3 Na1 82.8(2) . . . . ?
C45 P2 N3 C17 -64.1(5) . . . . ?
C45 P2 N3 Na2 155.2(2) . . . . ?
C45 P2 C51 C56 41.7(5) . . . . ?
C45 P2 C51 C52 -146.4(5) . . . . ?
C45 P2 N4 Na1 -84.1(2) . . . . ?
C45 P2 N4 C25 57.4(5) . . . . ?
C45 P2 N4 Na2 -155.7(2) . . . . ?
C45 C46 C47 C48 2.7(9) . . . . ?
C45 C50 C49 C48 0.4(9) . . . . ?
N4 P2 N3 Na1 -39.3(2) . . . . ?
N4 P2 N3 C17 173.8(4) . . . . ?
N4 P2 N3 Na2 33.1(2) . . . . ?
N4 P2 C51 C56 164.4(4) . . . . ?
N4 P2 C51 C52 -23.7(5) . . . . ?
N4 P2 C45 C46 -68.7(5) . . . . ?
N4 P2 C45 C50 105.2(4) . . . . ?
N4 C25 C27 C28 52.4(7) . . . . ?
N4 C25 C27 C32 -130.0(6) . . . . ?
C39 P1 N2 C9 87.4(5) . . . . ?
C39 P1 N2 Na2 -120.9(3) . . . . ?
C39 P1 N1 Na1 102.1(3) . . . . ?
C39 P1 N1 C1 -40.7(5) . . . . ?
C39 P1 C33 C34 -23.7(6) . . . . ?
C39 P1 C33 C38 157.3(4) . . . . ?
C39 C44 C43 C42 -1.5(10) . . . . ?
C39 C40 C41 C42 -1.1(11) . . . . ?
C11 C16 C15 C14 0.9(12) . . . . ?
C11 C12 C13 C14 -1.6(14) . . . . ?
C28 C27 C32 C31 -0.2(9) . . . . ?
C44 C39 C40 C41 -1.1(10) . . . . ?
C44 C43 C42 C41 -0.7(10) . . . . ?
C46 C45 C50 C49 1.3(8) . . . . ?
C33 P1 N2 C9 -28.6(5) . . . . ?
C33 P1 N2 Na2 123.2(3) . . . . ?
C33 P1 N1 Na1 -144.3(3) . . . . ?
C33 P1 N1 C1 72.9(5) . . . . ?
C33 P1 C39 C44 -47.3(6) . . . . ?
C33 P1 C39 C40 138.8(5) . . . . ?
C33 C34 C35 C36 1.0(9) . . . . ?
C25 C27 C32 C31 -177.9(6) . . . . ?
C50 C45 C46 C47 -2.8(8) . . . . ?
C9 C11 C16 C15 173.6(6) . . . . ?
C9 C11 C16 Na2 87.1(5) . . . . ?
C9 C11 C12 C13 -173.2(7) . . . . ?
C9 C11 C12 Na2 -90.0(6) . . . . ?
C34 C33 C38 C37 1.1(9) . . . . ?
C34 C35 C36 C37 0.3(9) . . . . ?
C24 C23 C22 C21 -0.1(10) . . . . ?
C40 C39 C44 C43 2.4(9) . . . . ?
C40 C41 C42 C43 2.0(11) . . . . ?
C19 C20 C21 C22 -0.6(10) . . . . ?
C19 C24 C23 C22 -0.1(10) . . . . ?
C56 C51 C52 C53 1.2(8) . . . . ?
C56 C55 C54 C53 1.9(9) . . . . ?
C38 C33 C34 C35 -1.7(9) . . . . ?
C38 C37 C36 C35 -0.9(10) . . . . ?
C1 C3 C8 Na1 -84.4(4) . . . . ?
C1 C3 C8 C7 -175.8(5) . . . . ?
C1 C3 C4 Na1 91.5(5) . . . . ?
C1 C3 C4 C5 176.3(6) . . . . ?
C3 C8 C7 C6 -1.5(10) . . . . ?
C36 C37 C38 C33 0.2(9) . . . . ?
C27 C28 C29 C30 1.2(10) . . . . ?
C27 C32 C31 C30 1.3(11) . . . . ?
C2 C1 C3 Na1 -135.8(4) . . . . ?
C2 C1 C3 C8 -54.7(7) . . . . ?
C2 C1 C3 C4 129.3(6) . . . . ?
C23 C24 C19 C17 -176.3(5) . . . . ?
C23 C24 C19 C20 0.0(9) . . . . ?
C23 C22 C21 C20 0.5(11) . . . . ?
C18 C17 C19 C20 -78.8(7) . . . . ?
C18 C17 C19 C24 97.4(7) . . . . ?
C26 C25 C27 C28 -70.4(7) . . . . ?
C26 C25 C27 C32 107.2(6) . . . . ?
C29 C28 C27 C25 176.7(5) . . . . ?
C29 C28 C27 C32 -1.0(9) . . . . ?
C29 C30 C31 C32 -1.1(12) . . . . ?
C8 C3 C4 Na1 -84.6(5) . . . . ?
C8 C3 C4 C5 0.2(10) . . . . ?
C49 C48 C47 C46 -0.9(10) . . . . ?
C6 C5 C4 Na1 60.8(8) . . . . ?
C6 C5 C4 C3 0.3(11) . . . . ?
C52 C51 C56 C55 -1.2(8) . . . . ?
C52 C53 C54 C55 -1.9(10) . . . . ?
C54 C53 C52 C51 0.3(9) . . . . ?
C16 C11 C9 N2 -91.8(7) . . . . ?
C16 C11 C9 C10 141.5(6) . . . . ?
C16 C11 C12 C13 2.2(11) . . . . ?
C16 C11 C12 Na2 85.3(5) . . . . ?
C21 C20 C19 C17 176.6(6) . . . . ?
C21 C20 C19 C24 0.3(9) . . . . ?
C47 C48 C49 C50 -0.6(10) . . . . ?
C12 C11 C9 N2 83.3(7) . . . . ?
C12 C11 C9 C10 -43.4(9) . . . . ?
C12 C11 C16 C15 -1.8(10) . . . . ?
C12 C11 C16 Na2 -88.3(6) . . . . ?
C7 C6 C5 C4 -1.5(12) . . . . ?
C15 C14 C13 C12 0.7(15) . . . . ?
C5 C6 C7 C8 2.0(12) . . . . ?
C31 C30 C29 C28 -0.1(11) . . . . ?
C4 C3 C8 Na1 91.7(5) . . . . ?
C4 C3 C8 C7 0.4(9) . . . . ?
C13 C14 C15 C16 -0.3(14) . . . . ?
Na2 N2 C9 C11 8.5(5) . . . . ?
Na2 N2 C9 C10 132.8(4) . . . . ?
Na2 N3 C17 C19 -99.0(5) . . . . ?
Na2 N3 C17 C18 23.0(6) . . . . ?
Na2 N4 C25 C27 7.6(7) . . . . ?
Na2 N4 C25 C26 129.6(4) . . . . ?
Na2 C11 C9 N2 -7.1(4) . . . . ?
Na2 C11 C9 C10 -133.7(5) . . . . ?
Na2 C11 C16 C15 86.5(6) . . . . ?
Na2 C11 C12 C13 -83.2(8) . . . . ?
Na2 C16 C15 C14 68.8(9) . . . . ?
Na2 C12 C13 C14 -64.8(10) . . . . ?

_shelx_res_file                  
;
TITL tjf053abscmitlana in P21 #4
    tjf053.res
    created by SHELXL-2018/3 at 12:28:51 on 08-Jan-2019
REM reset to P21 #4
CELL 0.71073 11.8535 18.0924 12.9858 90 116.135 90
ZERR 2 0.0024 0.0036 0.0026 0 0.03 0
LATT -1
SYMM -X,0.5+Y,-Z
SFAC C H N Na P
UNIT 112 112 8 4 4

L.S. 99
PLAN  10
TEMP -73
FREE Na2 C9
FREE P2 Na2
FREE P2 Na1
FREE Na1 C1
FREE Na1 Na2
BOND
MORE -1
BOND $H
CONF
fmap 2
ACTA
OMIT -5 7 15
OMIT 0 0 1
REM <olex2.extras>
REM <HklSrc "%.\\tjf053.hkl">
REM </olex2.extras>

WGHT    0.008800
FVAR       0.18642
P1    5   -1.816658   -0.379389   -1.593971    11.00000    0.03938    0.03441 =
         0.03226    0.00138    0.01353    0.00155
P2    5   -1.408883   -0.398660   -1.139122    11.00000    0.03519    0.03611 =
         0.02951   -0.00206    0.01407   -0.00037
NA1   4   -1.664973   -0.359915   -1.294254    11.00000    0.04532    0.06442 =
         0.04697    0.00184    0.01576    0.01225
N2    3   -1.690987   -0.424158   -1.565956    11.00000    0.04607    0.04067 =
         0.03502   -0.00147    0.01790    0.00219
N1    3   -1.802899   -0.334238   -1.481913    11.00000    0.04154    0.04034 =
         0.03485   -0.00252    0.01547    0.00270
N3    3   -1.515589   -0.458707   -1.205924    11.00000    0.03645    0.03605 =
         0.02954   -0.00024    0.01650   -0.00288
C51   1   -1.251481   -0.437709   -1.088160    11.00000    0.03111    0.03867 =
         0.04015   -0.00791    0.01130   -0.00356
C45   1   -1.412999   -0.365450   -1.008825    11.00000    0.04308    0.03360 =
         0.03329    0.00337    0.01695    0.00495
N4    3   -1.437445   -0.335232   -1.233338    11.00000    0.04416    0.03161 =
         0.03151   -0.00128    0.01037   -0.00654
C39   1   -1.955858   -0.438427   -1.639487    11.00000    0.04442    0.03639 =
         0.02679    0.00195    0.01368    0.00409
C11   1   -1.512406   -0.466442   -1.591154    11.00000    0.04882    0.04235 =
         0.03170   -0.00304    0.02354    0.00295
C28   1   -1.439424   -0.241648   -1.420458    11.00000    0.06131    0.04569 =
         0.04826    0.00532    0.03707    0.00369
AFIX  43
H28   2   -1.521663   -0.253696   -1.430541    11.00000   -1.20000
AFIX   0
C44   1   -2.077842   -0.411209   -1.689451    11.00000    0.04671    0.04009 =
         0.03986    0.00214    0.01848    0.00231
AFIX  43
H44   2   -2.091119   -0.360507   -1.710390    11.00000   -1.20000
AFIX   0
C46   1   -1.322801   -0.317105   -0.932967    11.00000    0.05961    0.04220 =
         0.03542    0.00224    0.01668    0.00532
AFIX  43
H46   2   -1.250095   -0.305911   -0.943216    11.00000   -1.20000
AFIX   0
C43   1   -2.180592   -0.455421   -1.709739    11.00000    0.04163    0.05189 =
         0.04068    0.00136    0.01302   -0.00254
AFIX  43
H43   2   -2.262685   -0.434791   -1.742381    11.00000   -1.20000
AFIX   0
C33   1   -1.852898   -0.317718   -1.717171    11.00000    0.04103    0.03115 =
         0.03921    0.00335    0.01621    0.00044
C37   1   -1.812908   -0.201451   -1.785993    11.00000    0.07369    0.04448 =
         0.07163    0.00718    0.04617   -0.00509
AFIX  43
H37   2   -1.768660   -0.155880   -1.770662    11.00000   -1.20000
AFIX   0
C17   1   -1.516390   -0.531047   -1.153558    11.00000    0.04087    0.04111 =
         0.04032   -0.00177    0.01606    0.00230
AFIX  13
H17   2   -1.463842   -0.527302   -1.068801    11.00000   -1.20000
AFIX   0
C25   1   -1.363646   -0.267326   -1.211276    11.00000    0.04494    0.04151 =
         0.03215    0.00006    0.01200   -0.00718
AFIX  13
H25   2   -1.280535   -0.275825   -1.143930    11.00000   -1.20000
AFIX   0
C20   1   -1.749329   -0.541909   -1.282109    11.00000    0.05219    0.06712 =
         0.04537    0.00185    0.02352   -0.01517
AFIX  43
H20   2   -1.735336   -0.519063   -1.341346    11.00000   -1.20000
AFIX   0
C50   1   -1.514928   -0.382360   -0.986467    11.00000    0.05271    0.05488 =
         0.03719   -0.00070    0.02181    0.00340
AFIX  43
H50   2   -1.577020   -0.415881   -1.035552    11.00000   -1.20000
AFIX   0
C9    1   -1.649561   -0.442679   -1.653635    11.00000    0.05284    0.04556 =
         0.04000   -0.00355    0.02064    0.00722
AFIX  13
H9    2   -1.652852   -0.396428   -1.697034    11.00000   -1.20000
AFIX   0
C34   1   -1.938450   -0.334219   -1.830192    11.00000    0.05721    0.03840 =
         0.03737    0.00005    0.02115   -0.00100
AFIX  43
H34   2   -1.981349   -0.380267   -1.846976    11.00000   -1.20000
AFIX   0
C24   1   -1.673476   -0.585532   -1.092707    11.00000    0.06056    0.05014 =
         0.05911    0.01359    0.02695    0.00529
AFIX  43
H24   2   -1.606523   -0.593182   -1.018585    11.00000   -1.20000
AFIX   0
C40   1   -1.940180   -0.513268   -1.614016    11.00000    0.04788    0.04496 =
         0.05353    0.00782    0.01972    0.00104
AFIX  43
H40   2   -1.858138   -0.533968   -1.581005    11.00000   -1.20000
AFIX   0
C19   1   -1.649696   -0.551914   -1.176167    11.00000    0.05023    0.03048 =
         0.04634   -0.00043    0.01985    0.00106
C56   1   -1.200202   -0.480154   -0.987131    11.00000    0.04453    0.03757 =
         0.04314   -0.00561    0.01213    0.00102
AFIX  43
H56   2   -1.241717   -0.482817   -0.939164    11.00000   -1.20000
AFIX   0
C38   1   -1.789694   -0.250857   -1.696656    11.00000    0.05004    0.04746 =
         0.04602   -0.00134    0.02375   -0.00324
AFIX  43
H38   2   -1.730009   -0.238613   -1.620999    11.00000   -1.20000
AFIX   0
C1    1   -1.913986   -0.303285   -1.474078    11.00000    0.04423    0.04162 =
         0.03586   -0.00110    0.01562    0.00931
AFIX  13
H1    2   -1.980735   -0.342170   -1.499190    11.00000   -1.20000
AFIX   0
C3    1   -1.875162   -0.286128   -1.347227    11.00000    0.04504    0.04581 =
         0.04249    0.00090    0.02480    0.00976
C35   1   -1.961064   -0.284371   -1.917311    11.00000    0.05864    0.06384 =
         0.04144    0.00352    0.02297    0.00585
AFIX  43
H35   2   -2.020416   -0.296062   -1.993339    11.00000   -1.20000
AFIX   0
C41   1   -2.043653   -0.558360   -1.636402    11.00000    0.05982    0.04263 =
         0.07259    0.01168    0.02548   -0.00066
AFIX  43
H41   2   -2.031325   -0.609675   -1.619678    11.00000   -1.20000
AFIX   0
C36   1   -1.898498   -0.217744   -1.895322    11.00000    0.07768    0.05213 =
         0.06396    0.02187    0.04484    0.01249
AFIX  43
H36   2   -1.914772   -0.183476   -1.955667    11.00000   -1.20000
AFIX   0
C27   1   -1.340882   -0.246887   -1.312587    11.00000    0.04745    0.03589 =
         0.04684    0.00191    0.02279    0.00187
C42   1   -2.163645   -0.529714   -1.682432    11.00000    0.04892    0.05713 =
         0.05978    0.00621    0.02198   -0.00632
AFIX  43
H42   2   -2.233488   -0.560506   -1.695165    11.00000   -1.20000
AFIX   0
C2    1   -1.968471   -0.234501   -1.548432    11.00000    0.06237    0.06062 =
         0.05382    0.00315    0.02780    0.01848
AFIX 137
H2A   2   -1.902585   -0.197001   -1.529044    11.00000   -1.50000
H2B   2   -2.037275   -0.214674   -1.534226    11.00000   -1.50000
H2C   2   -2.000393   -0.247843   -1.629570    11.00000   -1.50000
AFIX   0
C23   1   -1.794116   -0.608466   -1.115318    11.00000    0.07624    0.05795 =
         0.08850    0.01317    0.05971   -0.00293
AFIX  43
H23   2   -1.808573   -0.631681   -1.056590    11.00000   -1.20000
AFIX   0
C18   1   -1.460527   -0.590483   -1.200712    11.00000    0.05910    0.04504 =
         0.10237   -0.01088    0.04154   -0.00271
AFIX 137
H18A  2   -1.509443   -0.593503   -1.284182    11.00000   -1.50000
H18B  2   -1.463021   -0.638286   -1.166283    11.00000   -1.50000
H18C  2   -1.373230   -0.577843   -1.181963    11.00000   -1.50000
AFIX   0
C30   1   -1.304455   -0.202995   -1.502947    11.00000    0.09731    0.05931 =
         0.08079    0.01157    0.06304    0.00567
AFIX  43
H30   2   -1.291993   -0.187751   -1.567193    11.00000   -1.20000
AFIX   0
C26   1   -1.430670   -0.202607   -1.182256    11.00000    0.10211    0.04408 =
         0.05966   -0.00452    0.05317   -0.00328
AFIX 137
H26A  2   -1.514700   -0.195711   -1.245389    11.00000   -1.50000
H26B  2   -1.381662   -0.157188   -1.171377    11.00000   -1.50000
H26C  2   -1.437978   -0.214052   -1.111674    11.00000   -1.50000
AFIX   0
C29   1   -1.422480   -0.219251   -1.515336    11.00000    0.07327    0.05229 =
         0.05956    0.00063    0.03366    0.00258
AFIX  43
H29   2   -1.492674   -0.215277   -1.588419    11.00000   -1.20000
AFIX   0
C53   1   -1.075252   -0.472625   -1.123649    11.00000    0.05522    0.06795 =
         0.08246   -0.01757    0.03721    0.00171
AFIX  43
H53   2   -1.032009   -0.469324   -1.170098    11.00000   -1.20000
AFIX   0
C48   1   -1.438763   -0.302692   -0.823666    11.00000    0.10433    0.05836 =
         0.04165   -0.00563    0.04076    0.02209
AFIX  43
H48   2   -1.447462   -0.280998   -0.760925    11.00000   -1.20000
AFIX   0
C55   1   -1.088336   -0.518190   -0.957945    11.00000    0.04981    0.05471 =
         0.04883   -0.01588   -0.00140    0.01075
AFIX  43
H55   2   -1.053496   -0.546653   -0.889493    11.00000   -1.20000
AFIX   0
C22   1   -1.891550   -0.598018   -1.220545    11.00000    0.05166    0.05384 =
         0.09536   -0.00651    0.04147   -0.01289
AFIX  43
H22   2   -1.973739   -0.613892   -1.235523    11.00000   -1.20000
AFIX   0
C8    1   -1.794207   -0.229236   -1.293191    11.00000    0.06591    0.04999 =
         0.05255   -0.00803    0.02431    0.00722
AFIX  43
H8    2   -1.766248   -0.198018   -1.336126    11.00000   -1.20000
AFIX   0
C10   1   -1.728875   -0.501146   -1.740610    11.00000    0.06687    0.10179 =
         0.05749   -0.03096    0.01771    0.00250
AFIX 137
H10A  2   -1.730046   -0.546620   -1.700088    11.00000   -1.50000
H10B  2   -1.692453   -0.511455   -1.793775    11.00000   -1.50000
H10C  2   -1.814906   -0.482797   -1.783650    11.00000   -1.50000
AFIX   0
C49   1   -1.528055   -0.351622   -0.894700    11.00000    0.07762    0.06014 =
         0.06522    0.00185    0.04853    0.01331
AFIX  43
H49   2   -1.598017   -0.364180   -0.880891    11.00000   -1.20000
AFIX   0
C6    1   -1.793273   -0.259238   -1.115084    11.00000    0.07792    0.13985 =
         0.04582   -0.00680    0.03306    0.01829
AFIX  43
H6    2   -1.766412   -0.249244   -1.035920    11.00000   -1.20000
AFIX   0
C52   1   -1.186803   -0.434382   -1.153889    11.00000    0.04281    0.05820 =
         0.05448   -0.00187    0.01980   -0.00393
AFIX  43
H52   2   -1.219388   -0.405175   -1.221607    11.00000   -1.20000
AFIX   0
C32   1   -1.221740   -0.230016   -1.301474    11.00000    0.05539    0.06127 =
         0.07150    0.01488    0.03030   -0.00164
AFIX  43
H32   2   -1.151410   -0.232845   -1.228309    11.00000   -1.20000
AFIX   0
C54   1   -1.027705   -0.515228   -1.026350    11.00000    0.04922    0.05564 =
         0.07385   -0.01760    0.01849    0.01545
AFIX  43
H54   2   -0.952652   -0.542684   -1.006460    11.00000   -1.20000
AFIX   0
C16   1   -1.416881   -0.415850   -1.565034    11.00000    0.06343    0.06001 =
         0.05720   -0.00315    0.03573   -0.00349
AFIX  43
H16   2   -1.436301   -0.366678   -1.592976    11.00000   -1.20000
AFIX   0
C14   1   -1.262391   -0.505768   -1.458966    11.00000    0.04921    0.17862 =
         0.05436    0.00842    0.01436    0.03604
AFIX  43
H14   2   -1.177208   -0.519346   -1.413704    11.00000   -1.20000
AFIX   0
C21   1   -1.870235   -0.564463   -1.304639    11.00000    0.04866    0.07607 =
         0.06724   -0.01235    0.02032   -0.01394
AFIX  43
H21   2   -1.937819   -0.556552   -1.378322    11.00000   -1.20000
AFIX   0
C47   1   -1.338187   -0.285326   -0.843025    11.00000    0.07998    0.04438 =
         0.03794   -0.00562    0.01481    0.00092
AFIX  43
H47   2   -1.277692   -0.250945   -0.794212    11.00000   -1.20000
AFIX   0
C12   1   -1.477792   -0.536769   -1.551037    11.00000    0.07182    0.04946 =
         0.06202    0.00835    0.02243    0.00809
AFIX  43
H12   2   -1.540858   -0.573610   -1.569584    11.00000   -1.20000
AFIX   0
C7    1   -1.752108   -0.216450   -1.175662    11.00000    0.07731    0.07440 =
         0.05821   -0.02224    0.02508    0.01042
AFIX  43
H7    2   -1.694498   -0.177529   -1.138983    11.00000   -1.20000
AFIX   0
C15   1   -1.293144   -0.435711   -1.498696    11.00000    0.05845    0.13754 =
         0.06328   -0.02016    0.03204   -0.01556
AFIX  43
H15   2   -1.228720   -0.399803   -1.480664    11.00000   -1.20000
AFIX   0
C5    1   -1.874368   -0.317858   -1.165711    11.00000    0.08790    0.13587 =
         0.05897    0.00547    0.04257   -0.00674
AFIX  43
H5    2   -1.901775   -0.348737   -1.121990    11.00000   -1.20000
AFIX   0
C31   1   -1.204569   -0.208941   -1.396976    11.00000    0.06563    0.08163 =
         0.10569    0.00369    0.05564   -0.01104
AFIX  43
H31   2   -1.122273   -0.198566   -1.388276    11.00000   -1.20000
AFIX   0
C4    1   -1.914411   -0.330128   -1.282365    11.00000    0.06191    0.10007 =
         0.05864   -0.00784    0.03220   -0.01135
AFIX  43
H4    2   -1.970320   -0.369896   -1.318368    11.00000   -1.20000
AFIX   0
C13   1   -1.355178   -0.555555   -1.485086    11.00000    0.09944    0.08852 =
         0.07821    0.02461    0.03140    0.05191
AFIX  43
H13   2   -1.335080   -0.604692   -1.457158    11.00000   -1.20000
AFIX   0
NA2   4   -1.509385   -0.426410   -1.390693    11.00000    0.05183    0.07022 =
         0.03629   -0.00698    0.01794    0.00033
HKLF 4


REM  tjf053abscmitlana in P21 #4
REM wR2 = 0.0696, GooF = S = 0.830, Restrained GooF = 0.830 for all data
REM R1 = 0.0576 for 5402 Fo > 4sig(Fo) and 0.1177 for all 9684 data
REM 581 parameters refined using 1 restraints

END

WGHT      0.0088      0.0000

REM Highest difference peak  0.272,  deepest hole -0.211,  1-sigma level  0.038
Q1    1  -1.4077 -0.3826 -1.0592  11.00000  0.05    0.21
Q2    1  -1.9587 -0.2789 -2.0042  11.00000  0.05    0.20
Q3    1  -1.3804 -0.3866 -1.2172  11.00000  0.05    0.20
Q4    1  -1.4257 -0.4449 -1.2042  11.00000  0.05    0.20
Q5    1  -1.9071 -0.4002 -1.6003  11.00000  0.05    0.19
Q6    1  -1.8149 -0.3462 -1.6668  11.00000  0.05    0.17
Q7    1  -1.8361 -0.3206 -1.5726  11.00000  0.05    0.17
Q8    1  -1.5811 -0.3670 -1.2133  11.00000  0.05    0.17
Q9    1  -1.4247 -0.3423 -1.1605  11.00000  0.05    0.16
Q10   1  -1.3176 -0.4097 -1.1242  11.00000  0.05    0.16
;
_shelx_res_checksum              56370
_olex2_submission_special_instructions 'No special instructions were received'
####################################################################### 
# 
# This file contains crystal structure data downloaded from the 
# Cambridge Structural Database (CSD) hosted by the Cambridge 
# Crystallographic Data Centre (CCDC).
# 
# Full information about CCDC data access policies and citation 
# guidelines are available at http://www.ccdc.cam.ac.uk/access/V1 
# 
# Audit and citation data items may have been added by the CCDC. 
# Please retain this information to preserve the provenance of 
# this file and to allow appropriate attribution of the data. 
# 
#######################################################################

data_bg018
_database_code_depnum_ccdc_archive 'CCDC 1892953'
loop_
_audit_author_name
_audit_author_address
'Thomas J. Feuerstein'
;KIT
Germany
;
_audit_update_record             
;
2019-01-23 deposited with the CCDC.	2019-03-12 downloaded from the CCDC.
;
_audit_creation_date             2018-08-22
_audit_creation_method           
;
Olex2 1.2
(compiled 2018.04.18 svn.r3501 for OlexSys, GUI svn.r5488)
;
_shelx_SHELXL_version_number     2018/3

#==============================================================================
_chemical_name_common            ?
_chemical_name_systematic        ?
_chemical_formula_moiety         'C56 H56 K2 N4 P2'
_chemical_formula_sum            'C56 H56 K2 N4 P2'
_chemical_formula_weight         925.18
_chemical_absolute_configuration rmad
_chemical_melting_point          ?
loop_
_atom_type_symbol
_atom_type_description
_atom_type_scat_dispersion_real
_atom_type_scat_dispersion_imag
_atom_type_scat_source
C C 0.0033 0.0016 'International Tables Vol C Tables 4.2.6.8 and 6.1.1.4'
H H 0.0000 0.0000 'International Tables Vol C Tables 4.2.6.8 and 6.1.1.4'
K K 0.2009 0.2494 'International Tables Vol C Tables 4.2.6.8 and 6.1.1.4'
N N 0.0061 0.0033 'International Tables Vol C Tables 4.2.6.8 and 6.1.1.4'
P P 0.1023 0.0942 'International Tables Vol C Tables 4.2.6.8 and 6.1.1.4'

_shelx_space_group_comment       
;
The symmetry employed for this shelxl refinement is uniquely defined
by the following loop, which should always be used as a source of
symmetry information in preference to the above space-group names.
They are only intended as comments.
;
_space_group_crystal_system      orthorhombic
_space_group_IT_number           19
_space_group_name_H-M_alt        'P 21 21 21'
_space_group_name_Hall           'P 2ac 2ab'
loop_
_space_group_symop_operation_xyz
'x, y, z'
'-x+1/2, -y, z+1/2'
'-x, y+1/2, -z+1/2'
'x+1/2, -y+1/2, -z'

_cell_length_a                   12.481(3)
_cell_length_b                   13.110(3)
_cell_length_c                   30.547(6)
_cell_angle_alpha                90
_cell_angle_beta                 90
_cell_angle_gamma                90
_cell_volume                     4998.3(17)
_cell_formula_units_Z            4
_cell_measurement_reflns_used    49647
_cell_measurement_temperature    100
_cell_measurement_theta_max      28.22
_cell_measurement_theta_min      1.69
_shelx_estimated_absorpt_T_max   0.940
_shelx_estimated_absorpt_T_min   0.916
_exptl_absorpt_coefficient_mu    0.294
_exptl_absorpt_correction_T_max  0.9472
_exptl_absorpt_correction_T_min  0.3664
_exptl_absorpt_correction_type   integration
_exptl_absorpt_process_details   'STOE X-SHAPE & X-RED & LANA'
_exptl_absorpt_special_details   ?
_exptl_crystal_colour            colorless
_exptl_crystal_colour_primary    colorless
_exptl_crystal_density_diffrn    1.229
_exptl_crystal_density_meas      ?
_exptl_crystal_density_method    ?
_exptl_crystal_description       fragment
_exptl_crystal_F_000             1952
_exptl_crystal_preparation       ?
_exptl_crystal_size_max          0.304
_exptl_crystal_size_mid          0.273
_exptl_crystal_size_min          0.212
_exptl_transmission_factor_max   ?
_exptl_transmission_factor_min   ?
_diffrn_reflns_av_R_equivalents  0.0372
_diffrn_reflns_av_unetI/netI     0.0282
_diffrn_reflns_Laue_measured_fraction_full 1.000
_diffrn_reflns_Laue_measured_fraction_max 0.996
_diffrn_reflns_limit_h_max       15
_diffrn_reflns_limit_h_min       -15
_diffrn_reflns_limit_k_max       16
_diffrn_reflns_limit_k_min       -16
_diffrn_reflns_limit_l_max       37
_diffrn_reflns_limit_l_min       -37
_diffrn_reflns_number            41667
_diffrn_reflns_point_group_measured_fraction_full 1.000
_diffrn_reflns_point_group_measured_fraction_max 0.994
_diffrn_reflns_theta_full        25.242
_diffrn_reflns_theta_max         26.051
_diffrn_reflns_theta_min         1.690
_diffrn_ambient_temperature      100
_diffrn_detector_area_resol_mean ?
_diffrn_measured_fraction_theta_full 1.000
_diffrn_measured_fraction_theta_max 0.996
_diffrn_measurement_device_type  'STOE STADIVARI'
_diffrn_measurement_method       '\w scans'
_diffrn_radiation_monochromator  graphite
_diffrn_radiation_type           MoK\a
_diffrn_radiation_wavelength     0.71073
_diffrn_source                   ?
_diffrn_special_details          ?
_reflns_Friedel_coverage         0.797
_reflns_Friedel_fraction_full    1.000
_reflns_Friedel_fraction_max     0.992
_reflns_number_gt                9252
_reflns_number_total             9830
_reflns_special_details          
;
 Reflections were merged by SHELXL according to the crystal
 class for the calculation of statistics and refinement.
 
 _reflns_Friedel_fraction is defined as the number of unique
 Friedel pairs measured divided by the number that would be
 possible theoretically, ignoring centric projections and
 systematic absences.
;
_reflns_threshold_expression     'I > 2\s(I)'
_computing_cell_refinement       ?
_computing_data_collection       ?
_computing_data_reduction        ?
_computing_molecular_graphics    'Olex2 (Dolomanov et al., 2009)'
_computing_publication_material  'Olex2 (Dolomanov et al., 2009)'
_computing_structure_refinement  'ShelXL (Sheldrick, 2015)'
_computing_structure_solution    'ShelXT (Sheldrick, 2015)'
_refine_diff_density_max         0.227
_refine_diff_density_min         -0.250
_refine_diff_density_rms         0.039
_refine_ls_abs_structure_details 
;
 Flack x determined using 3947 quotients [(I+)-(I-)]/[(I+)+(I-)]
 (Parsons, Flack and Wagner, Acta Cryst. B69 (2013) 249-259).
;
_refine_ls_abs_structure_Flack   -0.032(17)
_refine_ls_extinction_coef       .
_refine_ls_extinction_method     none
_refine_ls_goodness_of_fit_ref   1.044
_refine_ls_hydrogen_treatment    constr
_refine_ls_matrix_type           full
_refine_ls_number_parameters     581
_refine_ls_number_reflns         9830
_refine_ls_number_restraints     0
_refine_ls_R_factor_all          0.0332
_refine_ls_R_factor_gt           0.0305
_refine_ls_restrained_S_all      1.044
_refine_ls_shift/su_max          0.001
_refine_ls_shift/su_mean         0.000
_refine_ls_structure_factor_coef Fsqd
_refine_ls_weighting_details     
'w=1/[\s^2^(Fo^2^)+(0.0530P)^2^+0.2966P] where P=(Fo^2^+2Fc^2^)/3'
_refine_ls_weighting_scheme      calc
_refine_ls_wR_factor_gt          0.0789
_refine_ls_wR_factor_ref         0.0802
_refine_special_details          ?
_olex2_refinement_description    
;
1. Fixed Uiso
 At 1.2 times of:
  All C(H) groups
 At 1.5 times of:
  All C(H,H,H) groups
2.a Ternary CH refined with riding coordinates:
 C25(H25), C17(H17), C9(H9), C1(H1)
2.b Aromatic/amide H refined with riding coordinates:
 C56(H56), C50(H50), C52(H52), C49(H49), C38(H38), C28(H28), C29(H29),
 C34(H34), C44(H44), C24(H24), C46(H46), C55(H55), C54(H54), C35(H35), C47(H47),
  C53(H53), C40(H40), C16(H16), C30(H30), C12(H12), C37(H37), C5(H5), C32(H32),
 C14(H14), C13(H13), C48(H48), C36(H36), C4(H4), C21(H21), C41(H41), C8(H8),
 C22(H22), C15(H15), C42(H42), C23(H23), C20(H20), C31(H31), C6(H6), C43(H43),
 C7(H7)
2.c Idealised Me refined as rotating group:
 C18(H18A,H18B,H18C), C10(H10A,H10B,H10C), C26(H26A,H26B,H26C), C2(H2A,H2B,H2C)
;
_atom_sites_solution_hydrogens   geom
_atom_sites_solution_primary     ?
_atom_sites_solution_secondary   ?
loop_
_atom_site_label
_atom_site_type_symbol
_atom_site_fract_x
_atom_site_fract_y
_atom_site_fract_z
_atom_site_U_iso_or_equiv
_atom_site_adp_type
_atom_site_occupancy
_atom_site_site_symmetry_order
_atom_site_calc_flag
_atom_site_refinement_flags_posn
_atom_site_refinement_flags_adp
_atom_site_refinement_flags_occupancy
_atom_site_disorder_assembly
_atom_site_disorder_group
K1 K 0.21187(4) 0.42796(4) 0.63880(2) 0.02785(13) Uani 1 1 d . . . . .
K2 K 0.45646(4) 0.50452(4) 0.60440(2) 0.03095(14) Uani 1 1 d . . . . .
P2 P 0.41999(5) 0.25828(4) 0.64326(2) 0.02065(13) Uani 1 1 d . . . . .
P1 P 0.23620(5) 0.68334(4) 0.61118(2) 0.02285(14) Uani 1 1 d . . . . .
N4 N 0.44099(16) 0.36158(15) 0.66919(6) 0.0236(4) Uani 1 1 d . . . . .
N3 N 0.35349(16) 0.28827(14) 0.60046(6) 0.0226(4) Uani 1 1 d . . . . .
N2 N 0.26155(17) 0.59909(14) 0.57464(6) 0.0246(4) Uani 1 1 d . . . . .
C33 C 0.33017(19) 0.78975(17) 0.60328(8) 0.0244(5) Uani 1 1 d . . . . .
C51 C 0.34557(19) 0.16409(18) 0.67562(7) 0.0229(5) Uani 1 1 d . . . . .
C45 C 0.54548(19) 0.19215(17) 0.62967(8) 0.0228(5) Uani 1 1 d . . . . .
C39 C 0.10471(19) 0.74397(18) 0.60453(8) 0.0258(5) Uani 1 1 d . . . . .
C56 C 0.3490(2) 0.05936(18) 0.66723(8) 0.0265(5) Uani 1 1 d . . . . .
H56 H 0.399832 0.033091 0.647016 0.032 Uiso 1 1 calc R . . . .
C27 C 0.59755(19) 0.45895(18) 0.68874(8) 0.0253(5) Uani 1 1 d . . . . .
C50 C 0.59267(19) 0.21493(18) 0.58906(8) 0.0257(5) Uani 1 1 d . . . . .
H50 H 0.557642 0.260781 0.569690 0.031 Uiso 1 1 calc R . . . .
C52 C 0.2700(2) 0.20039(19) 0.70563(8) 0.0278(5) Uani 1 1 d . . . . .
H52 H 0.267330 0.271283 0.711976 0.033 Uiso 1 1 calc R . . . .
C49 C 0.6900(2) 0.1714(2) 0.57671(8) 0.0294(5) Uani 1 1 d . . . . .
H49 H 0.720997 0.188396 0.549259 0.035 Uiso 1 1 calc R . . . .
C25 C 0.5252(2) 0.37135(18) 0.70283(8) 0.0264(5) Uani 1 1 d . . . . .
H25 H 0.568427 0.307124 0.703142 0.032 Uiso 1 1 calc R . . . .
C17 C 0.2936(2) 0.21049(17) 0.57546(8) 0.0240(5) Uani 1 1 d . . . . .
H17 H 0.305509 0.142595 0.589562 0.029 Uiso 1 1 calc R . . . .
C38 C 0.3161(2) 0.86615(18) 0.57129(8) 0.0275(5) Uani 1 1 d . . . . .
H38 H 0.249377 0.871978 0.556545 0.033 Uiso 1 1 calc R . . . .
C28 C 0.5775(2) 0.56000(19) 0.70023(8) 0.0306(6) Uani 1 1 d . . . . .
H28 H 0.521511 0.575004 0.720310 0.037 Uiso 1 1 calc R . . . .
C29 C 0.6378(2) 0.6391(2) 0.68282(9) 0.0355(6) Uani 1 1 d . . . . .
H29 H 0.622540 0.707462 0.691049 0.043 Uiso 1 1 calc R . . . .
C34 C 0.4287(2) 0.78590(19) 0.62519(9) 0.0283(5) Uani 1 1 d . . . . .
H34 H 0.439574 0.736169 0.647376 0.034 Uiso 1 1 calc R . . . .
C44 C 0.0216(2) 0.6879(2) 0.58521(8) 0.0314(6) Uani 1 1 d . . . . .
H44 H 0.035122 0.621179 0.574437 0.038 Uiso 1 1 calc R . . . .
C18 C 0.3348(2) 0.20533(19) 0.52824(8) 0.0284(5) Uani 1 1 d . . . . .
H18A H 0.334045 0.273818 0.515389 0.043 Uiso 1 1 calc GR . . . .
H18B H 0.288540 0.160144 0.511044 0.043 Uiso 1 1 calc GR . . . .
H18C H 0.408190 0.178737 0.528105 0.043 Uiso 1 1 calc GR . . . .
C11 C 0.3923(2) 0.58961(18) 0.51548(8) 0.0256(5) Uani 1 1 d . . . . .
C9 C 0.2822(2) 0.62952(18) 0.52867(8) 0.0262(5) Uani 1 1 d . . . . .
H9 H 0.284671 0.705721 0.527561 0.031 Uiso 1 1 calc R . . . .
C24 C 0.1095(2) 0.1878(2) 0.60896(9) 0.0329(6) Uani 1 1 d . . . . .
H24 H 0.137783 0.133061 0.625732 0.039 Uiso 1 1 calc R . . . .
C46 C 0.6000(2) 0.12420(19) 0.65736(8) 0.0269(5) Uani 1 1 d . . . . .
H46 H 0.570507 0.108117 0.685191 0.032 Uiso 1 1 calc R . . . .
C55 C 0.2784(2) -0.00693(19) 0.68827(9) 0.0318(6) Uani 1 1 d . . . . .
H55 H 0.282027 -0.078085 0.682586 0.038 Uiso 1 1 calc R . . . .
C54 C 0.2029(2) 0.0304(2) 0.71742(9) 0.0348(6) Uani 1 1 d . . . . .
H54 H 0.154195 -0.014895 0.731316 0.042 Uiso 1 1 calc R . . . .
C35 C 0.5111(2) 0.85358(19) 0.61508(9) 0.0332(6) Uani 1 1 d . . . . .
H35 H 0.577306 0.849840 0.630336 0.040 Uiso 1 1 calc R . . . .
C19 C 0.1748(2) 0.23628(18) 0.57845(8) 0.0268(5) Uani 1 1 d . . . . .
C47 C 0.6965(2) 0.0801(2) 0.64469(9) 0.0307(6) Uani 1 1 d . . . . .
H47 H 0.731737 0.033639 0.663741 0.037 Uiso 1 1 calc R . . . .
C53 C 0.1987(2) 0.1349(2) 0.72632(9) 0.0336(6) Uani 1 1 d . . . . .
H53 H 0.147415 0.160933 0.746403 0.040 Uiso 1 1 calc R . . . .
C40 C 0.0812(2) 0.8416(2) 0.62046(9) 0.0326(6) Uani 1 1 d . . . . .
H40 H 0.136150 0.880979 0.633759 0.039 Uiso 1 1 calc R . . . .
C10 C 0.1921(2) 0.5939(2) 0.49819(9) 0.0338(6) Uani 1 1 d . . . . .
H10A H 0.181452 0.520322 0.501697 0.051 Uiso 1 1 calc GR . . . .
H10B H 0.211649 0.608785 0.467772 0.051 Uiso 1 1 calc GR . . . .
H10C H 0.125752 0.629895 0.505598 0.051 Uiso 1 1 calc GR . . . .
C16 C 0.4830(2) 0.65042(19) 0.52127(8) 0.0296(6) Uani 1 1 d . . . . .
H16 H 0.474586 0.719169 0.530483 0.035 Uiso 1 1 calc R . . . .
C30 C 0.7200(2) 0.6196(2) 0.65363(10) 0.0404(7) Uani 1 1 d . . . . .
H30 H 0.760954 0.673908 0.641632 0.048 Uiso 1 1 calc R . . . .
C12 C 0.4071(2) 0.48927(19) 0.50114(8) 0.0328(6) Uani 1 1 d . . . . .
H12 H 0.346553 0.446659 0.496641 0.039 Uiso 1 1 calc R . . . .
C3 C 0.1295(2) 0.5666(2) 0.71379(8) 0.0296(5) Uani 1 1 d . . . . .
C37 C 0.3985(2) 0.93271(19) 0.56115(9) 0.0320(6) Uani 1 1 d . . . . .
H37 H 0.387900 0.983146 0.539244 0.038 Uiso 1 1 calc R . . . .
C5 C 0.1240(3) 0.4090(2) 0.75557(10) 0.0408(7) Uani 1 1 d . . . . .
H5 H 0.154747 0.365720 0.777127 0.049 Uiso 1 1 calc R . . . .
C32 C 0.6818(2) 0.4403(2) 0.65969(10) 0.0354(6) Uani 1 1 d . . . . .
H32 H 0.698419 0.371983 0.651765 0.042 Uiso 1 1 calc R . . . .
C14 C 0.5980(3) 0.5118(2) 0.49983(10) 0.0436(7) Uani 1 1 d . . . . .
H14 H 0.667848 0.485390 0.494776 0.052 Uiso 1 1 calc R . . . .
C13 C 0.5098(3) 0.4508(2) 0.49335(10) 0.0409(7) Uani 1 1 d . . . . .
H13 H 0.518569 0.382568 0.483560 0.049 Uiso 1 1 calc R . . . .
C48 C 0.7417(2) 0.1034(2) 0.60434(9) 0.0318(6) Uani 1 1 d . . . . .
H48 H 0.807509 0.073029 0.595741 0.038 Uiso 1 1 calc R . . . .
C36 C 0.4964(2) 0.9268(2) 0.58258(9) 0.0333(6) Uani 1 1 d . . . . .
H36 H 0.552788 0.972197 0.575144 0.040 Uiso 1 1 calc R . . . .
C4 C 0.1737(2) 0.5008(2) 0.74477(9) 0.0343(6) Uani 1 1 d . . . . .
H4 H 0.238997 0.518874 0.758775 0.041 Uiso 1 1 calc R . . . .
C21 C 0.0243(2) 0.3463(2) 0.56036(10) 0.0401(7) Uani 1 1 d . . . . .
H21 H -0.004660 0.400639 0.543532 0.048 Uiso 1 1 calc R . . . .
C41 C -0.0219(2) 0.8818(2) 0.61706(10) 0.0410(7) Uani 1 1 d . . . . .
H41 H -0.036661 0.947928 0.628212 0.049 Uiso 1 1 calc R . . . .
C8 C 0.0321(2) 0.5378(2) 0.69445(9) 0.0369(6) Uani 1 1 d . . . . .
H8 H -0.001385 0.582304 0.674084 0.044 Uiso 1 1 calc R . . . .
C22 C -0.0389(2) 0.2976(3) 0.59103(11) 0.0473(8) Uani 1 1 d . . . . .
H22 H -0.111040 0.318420 0.595377 0.057 Uiso 1 1 calc R . . . .
C15 C 0.5850(2) 0.6125(2) 0.51385(10) 0.0390(7) Uani 1 1 d . . . . .
H15 H 0.645888 0.654748 0.518271 0.047 Uiso 1 1 calc R . . . .
C26 C 0.4758(3) 0.3865(2) 0.74824(9) 0.0405(7) Uani 1 1 d . . . . .
H26A H 0.426736 0.444813 0.747542 0.061 Uiso 1 1 calc GR . . . .
H26B H 0.532829 0.399423 0.769591 0.061 Uiso 1 1 calc GR . . . .
H26C H 0.436304 0.324946 0.756645 0.061 Uiso 1 1 calc GR . . . .
C42 C -0.1022(2) 0.8264(2) 0.59774(9) 0.0406(7) Uani 1 1 d . . . . .
H42 H -0.172137 0.854387 0.595322 0.049 Uiso 1 1 calc R . . . .
C23 C 0.0035(2) 0.2179(2) 0.61548(11) 0.0450(7) Uani 1 1 d . . . . .
H23 H -0.039628 0.184046 0.636586 0.054 Uiso 1 1 calc R . . . .
C1 C 0.1885(2) 0.66144(19) 0.69720(8) 0.0308(6) Uani 1 1 d . . . . .
H1 H 0.134313 0.714159 0.688828 0.037 Uiso 1 1 calc R . . . .
C20 C 0.1300(2) 0.3162(2) 0.55398(9) 0.0328(6) Uani 1 1 d . . . . .
H20 H 0.172495 0.350251 0.532729 0.039 Uiso 1 1 calc R . . . .
C2 C 0.2642(3) 0.7072(2) 0.73155(9) 0.0425(7) Uani 1 1 d . . . . .
H2A H 0.322980 0.659506 0.737289 0.064 Uiso 1 1 calc GR . . . .
H2B H 0.224565 0.719755 0.758717 0.064 Uiso 1 1 calc GR . . . .
H2C H 0.293469 0.771739 0.720582 0.064 Uiso 1 1 calc GR . . . .
C31 C 0.7417(2) 0.5196(2) 0.64221(11) 0.0457(7) Uani 1 1 d . . . . .
H31 H 0.797997 0.505084 0.622236 0.055 Uiso 1 1 calc R . . . .
C6 C 0.0299(3) 0.3807(2) 0.73498(11) 0.0458(8) Uani 1 1 d . . . . .
H6 H -0.003042 0.317240 0.741661 0.055 Uiso 1 1 calc R . . . .
C43 C -0.0810(2) 0.7295(2) 0.58171(9) 0.0394(7) Uani 1 1 d . . . . .
H43 H -0.136591 0.691199 0.568279 0.047 Uiso 1 1 calc R . . . .
C7 C -0.0159(2) 0.4456(3) 0.70455(10) 0.0452(8) Uani 1 1 d . . . . .
H7 H -0.080840 0.426745 0.690488 0.054 Uiso 1 1 calc R . . . .
N1 N 0.24750(17) 0.63045(15) 0.65781(7) 0.0262(4) Uani 1 1 d . . . . .

loop_
_atom_site_aniso_label
_atom_site_aniso_U_11
_atom_site_aniso_U_22
_atom_site_aniso_U_33
_atom_site_aniso_U_23
_atom_site_aniso_U_13
_atom_site_aniso_U_12
K1 0.0290(3) 0.0262(3) 0.0284(3) -0.0036(2) 0.0032(2) 0.0009(2)
K2 0.0300(3) 0.0339(3) 0.0289(3) 0.0102(2) -0.0013(2) -0.0001(2)
P2 0.0224(3) 0.0215(3) 0.0180(3) 0.0015(2) -0.0001(2) -0.0010(2)
P1 0.0253(3) 0.0219(3) 0.0214(3) 0.0008(2) -0.0020(2) 0.0012(2)
N4 0.0265(11) 0.0238(10) 0.0205(10) 0.0004(8) -0.0037(8) -0.0005(8)
N3 0.0248(10) 0.0219(9) 0.0211(10) 0.0006(8) -0.0025(8) -0.0017(8)
N2 0.0315(11) 0.0217(10) 0.0205(10) 0.0002(8) -0.0002(8) 0.0010(8)
C33 0.0284(12) 0.0207(11) 0.0243(12) -0.0031(9) 0.0023(10) 0.0017(9)
C51 0.0252(12) 0.0260(12) 0.0175(11) 0.0017(9) -0.0019(9) -0.0015(10)
C45 0.0240(12) 0.0224(11) 0.0221(12) -0.0008(9) 0.0000(9) -0.0035(9)
C39 0.0273(12) 0.0291(12) 0.0211(12) 0.0064(10) -0.0006(10) 0.0016(10)
C56 0.0275(13) 0.0275(12) 0.0243(13) 0.0019(10) 0.0001(10) -0.0017(10)
C27 0.0247(12) 0.0278(12) 0.0236(12) -0.0015(9) -0.0059(10) -0.0009(10)
C50 0.0275(13) 0.0268(12) 0.0227(12) 0.0028(9) -0.0002(10) -0.0040(10)
C52 0.0288(13) 0.0296(12) 0.0251(12) -0.0009(10) -0.0008(10) -0.0014(10)
C49 0.0272(13) 0.0349(14) 0.0260(13) -0.0016(11) 0.0058(10) -0.0028(11)
C25 0.0310(13) 0.0270(12) 0.0212(12) 0.0009(10) -0.0055(10) -0.0036(10)
C17 0.0298(13) 0.0206(11) 0.0216(12) -0.0007(9) -0.0029(10) -0.0030(10)
C38 0.0320(14) 0.0231(12) 0.0274(13) -0.0019(10) -0.0021(10) 0.0024(10)
C28 0.0331(14) 0.0326(13) 0.0259(13) -0.0037(10) 0.0009(11) -0.0003(11)
C29 0.0416(16) 0.0269(13) 0.0380(15) -0.0016(11) -0.0058(12) -0.0018(11)
C34 0.0290(13) 0.0265(12) 0.0293(13) -0.0019(10) -0.0006(10) 0.0030(10)
C44 0.0319(14) 0.0366(14) 0.0258(13) 0.0042(11) 0.0002(11) -0.0046(11)
C18 0.0369(14) 0.0259(12) 0.0225(12) -0.0001(10) -0.0029(11) -0.0018(11)
C11 0.0373(14) 0.0238(12) 0.0157(11) 0.0037(9) 0.0011(10) 0.0008(10)
C9 0.0341(14) 0.0224(11) 0.0221(12) 0.0019(9) -0.0017(10) 0.0008(10)
C24 0.0302(14) 0.0371(13) 0.0314(14) -0.0037(12) -0.0023(11) -0.0086(11)
C46 0.0289(13) 0.0304(12) 0.0214(12) 0.0025(10) 0.0000(10) -0.0002(10)
C55 0.0379(15) 0.0266(12) 0.0309(13) 0.0041(10) -0.0040(11) -0.0064(11)
C54 0.0353(15) 0.0373(14) 0.0319(14) 0.0061(11) 0.0035(12) -0.0123(12)
C35 0.0274(14) 0.0311(13) 0.0411(16) -0.0074(12) 0.0010(12) 0.0011(10)
C19 0.0311(13) 0.0253(12) 0.0239(12) -0.0053(10) -0.0046(10) -0.0043(10)
C47 0.0271(13) 0.0355(13) 0.0295(13) 0.0019(11) -0.0050(11) 0.0031(11)
C53 0.0300(14) 0.0446(15) 0.0263(13) -0.0002(11) 0.0058(11) -0.0037(12)
C40 0.0304(14) 0.0309(13) 0.0365(14) 0.0020(11) -0.0006(11) 0.0035(11)
C10 0.0387(15) 0.0377(14) 0.0250(13) 0.0017(11) -0.0048(11) -0.0022(12)
C16 0.0371(15) 0.0254(12) 0.0262(13) 0.0023(10) 0.0066(11) -0.0005(11)
C30 0.0385(16) 0.0417(15) 0.0409(16) 0.0060(13) 0.0013(13) -0.0115(13)
C12 0.0466(16) 0.0266(13) 0.0253(12) 0.0000(10) 0.0066(12) -0.0003(11)
C3 0.0357(14) 0.0340(13) 0.0192(12) -0.0061(11) 0.0057(10) 0.0048(11)
C37 0.0419(16) 0.0246(12) 0.0294(13) -0.0016(10) 0.0072(12) 0.0014(11)
C5 0.0473(17) 0.0377(15) 0.0374(16) 0.0020(12) 0.0140(14) 0.0049(13)
C32 0.0304(14) 0.0333(14) 0.0424(16) -0.0078(12) 0.0027(12) 0.0009(11)
C14 0.0430(17) 0.0372(15) 0.0506(18) 0.0066(14) 0.0204(14) 0.0102(13)
C13 0.0550(19) 0.0289(14) 0.0388(16) 0.0033(12) 0.0183(14) 0.0065(13)
C48 0.0243(12) 0.0386(14) 0.0325(14) -0.0051(11) -0.0007(11) 0.0022(11)
C36 0.0337(14) 0.0288(13) 0.0375(15) -0.0087(11) 0.0094(12) -0.0037(11)
C4 0.0414(15) 0.0356(14) 0.0259(13) -0.0011(11) 0.0027(11) 0.0030(12)
C21 0.0358(16) 0.0381(15) 0.0462(17) -0.0101(13) -0.0154(13) 0.0065(12)
C41 0.0371(16) 0.0362(15) 0.0497(18) 0.0076(13) 0.0054(14) 0.0094(12)
C8 0.0315(14) 0.0512(16) 0.0279(14) -0.0031(12) 0.0065(11) 0.0066(12)
C22 0.0255(14) 0.0583(19) 0.058(2) -0.0230(16) -0.0067(14) 0.0015(14)
C15 0.0372(16) 0.0357(14) 0.0442(17) 0.0053(12) 0.0102(13) -0.0015(12)
C26 0.0473(18) 0.0532(17) 0.0209(13) 0.0013(12) -0.0021(12) -0.0200(14)
C42 0.0288(14) 0.0521(17) 0.0410(16) 0.0158(14) 0.0023(12) 0.0093(13)
C23 0.0355(16) 0.0557(18) 0.0437(18) -0.0089(15) 0.0046(13) -0.0119(14)
C1 0.0433(16) 0.0289(13) 0.0201(12) -0.0019(10) -0.0011(11) 0.0059(11)
C20 0.0358(15) 0.0323(13) 0.0304(14) -0.0055(11) -0.0068(11) 0.0009(12)
C2 0.068(2) 0.0327(14) 0.0271(14) -0.0009(11) -0.0087(14) -0.0053(14)
C31 0.0329(15) 0.0527(18) 0.0514(18) -0.0057(15) 0.0132(14) -0.0057(14)
C6 0.0454(18) 0.0410(16) 0.0511(19) -0.0080(14) 0.0232(15) -0.0063(14)
C43 0.0266(14) 0.0601(19) 0.0314(14) 0.0115(13) -0.0031(11) -0.0071(13)
C7 0.0309(15) 0.061(2) 0.0444(18) -0.0108(15) 0.0106(13) -0.0075(14)
N1 0.0294(11) 0.0279(10) 0.0214(10) 0.0007(8) -0.0010(8) 0.0030(9)

_geom_special_details            
;
 All esds (except the esd in the dihedral angle between two l.s. planes)
 are estimated using the full covariance matrix.  The cell esds are taken
 into account individually in the estimation of esds in distances, angles
 and torsion angles; correlations between esds in cell parameters are only
 used when they are defined by crystal symmetry.  An approximate (isotropic)
 treatment of cell esds is used for estimating esds involving l.s. planes.
;
loop_
_geom_bond_atom_site_label_1
_geom_bond_atom_site_label_2
_geom_bond_distance
_geom_bond_site_symmetry_2
_geom_bond_publ_flag
K1 N4 3.130(2) . ?
K1 N3 2.802(2) . ?
K1 N2 3.043(2) . ?
K1 C24 3.517(3) . ?
K1 C19 3.151(2) . ?
K1 C3 3.100(2) . ?
K1 C4 3.408(3) . ?
K1 C21 3.517(3) . ?
K1 C8 3.162(3) . ?
K1 C20 3.147(3) . ?
K1 C7 3.488(3) . ?
K1 N1 2.754(2) . ?
K2 N4 2.732(2) . ?
K2 N3 3.115(2) . ?
K2 N2 2.878(2) . ?
K2 C27 3.177(2) . ?
K2 C28 3.373(3) . ?
K2 C11 3.044(2) . ?
K2 C16 3.196(3) . ?
K2 C12 3.220(3) . ?
K2 C32 3.387(3) . ?
K2 C13 3.528(3) . ?
K2 C15 3.497(3) . ?
K2 N1 3.491(2) . ?
P2 N4 1.591(2) . ?
P2 N3 1.598(2) . ?
P2 C51 1.834(2) . ?
P2 C45 1.838(2) . ?
P1 N2 1.602(2) . ?
P1 C33 1.838(2) . ?
P1 C39 1.835(2) . ?
P1 N1 1.591(2) . ?
N4 C25 1.475(3) . ?
N3 C17 1.477(3) . ?
N2 C9 1.482(3) . ?
C33 C38 1.410(3) . ?
C33 C34 1.401(4) . ?
C51 C56 1.397(3) . ?
C51 C52 1.399(3) . ?
C45 C50 1.405(3) . ?
C45 C46 1.404(3) . ?
C39 C44 1.402(4) . ?
C39 C40 1.401(4) . ?
C56 C55 1.395(3) . ?
C27 C25 1.523(3) . ?
C27 C28 1.393(3) . ?
C27 C32 1.398(4) . ?
C50 C49 1.394(4) . ?
C52 C53 1.389(4) . ?
C49 C48 1.387(4) . ?
C25 C26 1.531(4) . ?
C17 C18 1.533(3) . ?
C17 C19 1.524(4) . ?
C38 C37 1.383(4) . ?
C28 C29 1.388(4) . ?
C29 C30 1.383(4) . ?
C34 C35 1.393(4) . ?
C44 C43 1.395(4) . ?
C11 C9 1.524(4) . ?
C11 C16 1.395(4) . ?
C11 C12 1.399(3) . ?
C9 C10 1.532(4) . ?
C24 C19 1.391(4) . ?
C24 C23 1.396(4) . ?
C46 C47 1.391(4) . ?
C55 C54 1.385(4) . ?
C54 C53 1.398(4) . ?
C35 C36 1.393(4) . ?
C19 C20 1.403(4) . ?
C47 C48 1.390(4) . ?
C40 C41 1.394(4) . ?
C16 C15 1.386(4) . ?
C30 C31 1.383(4) . ?
C12 C13 1.397(4) . ?
C3 C4 1.395(4) . ?
C3 C8 1.403(4) . ?
C3 C1 1.531(4) . ?
C37 C36 1.388(4) . ?
C5 C4 1.394(4) . ?
C5 C6 1.383(5) . ?
C32 C31 1.387(4) . ?
C14 C13 1.375(4) . ?
C14 C15 1.397(4) . ?
C21 C22 1.381(5) . ?
C21 C20 1.391(4) . ?
C41 C42 1.370(4) . ?
C8 C7 1.384(4) . ?
C22 C23 1.388(5) . ?
C42 C43 1.387(4) . ?
C1 C2 1.535(4) . ?
C1 N1 1.468(3) . ?
C6 C7 1.384(5) . ?

loop_
_geom_angle_atom_site_label_1
_geom_angle_atom_site_label_2
_geom_angle_atom_site_label_3
_geom_angle
_geom_angle_site_symmetry_1
_geom_angle_site_symmetry_3
_geom_angle_publ_flag
N4 K1 C24 99.20(6) . . ?
N4 K1 C19 94.94(6) . . ?
N4 K1 C4 85.63(6) . . ?
N4 K1 C21 136.52(6) . . ?
N4 K1 C8 127.98(7) . . ?
N4 K1 C20 114.30(6) . . ?
N4 K1 C7 126.31(7) . . ?
N3 K1 N4 50.65(5) . . ?
N3 K1 N2 94.82(6) . . ?
N3 K1 C24 62.34(6) . . ?
N3 K1 C19 47.69(6) . . ?
N3 K1 C3 154.36(7) . . ?
N3 K1 C4 131.93(6) . . ?
N3 K1 C21 86.34(7) . . ?
N3 K1 C8 165.96(7) . . ?
N3 K1 C20 63.67(6) . . ?
N3 K1 C7 142.96(7) . . ?
N2 K1 N4 102.11(6) . . ?
N2 K1 C24 124.53(6) . . ?
N2 K1 C19 103.95(6) . . ?
N2 K1 C3 96.39(6) . . ?
N2 K1 C4 115.70(6) . . ?
N2 K1 C21 85.49(7) . . ?
N2 K1 C8 98.92(7) . . ?
N2 K1 C20 83.06(7) . . ?
N2 K1 C7 119.21(7) . . ?
C19 K1 C24 23.25(6) . . ?
C19 K1 C4 139.34(7) . . ?
C19 K1 C21 42.33(7) . . ?
C19 K1 C8 125.00(7) . . ?
C19 K1 C7 105.66(7) . . ?
C3 K1 N4 104.30(7) . . ?
C3 K1 C24 126.57(7) . . ?
C3 K1 C19 148.35(7) . . ?
C3 K1 C4 24.15(7) . . ?
C3 K1 C21 117.45(7) . . ?
C3 K1 C8 25.86(7) . . ?
C3 K1 C20 140.68(8) . . ?
C3 K1 C7 42.71(7) . . ?
C4 K1 C24 116.50(7) . . ?
C4 K1 C21 129.74(7) . . ?
C4 K1 C7 47.22(7) . . ?
C21 K1 C24 46.31(7) . . ?
C8 K1 C24 106.81(7) . . ?
C8 K1 C4 42.50(7) . . ?
C8 K1 C21 91.87(8) . . ?
C8 K1 C7 23.36(8) . . ?
C20 K1 C24 41.59(7) . . ?
C20 K1 C19 25.74(7) . . ?
C20 K1 C4 150.11(7) . . ?
C20 K1 C21 23.25(7) . . ?
C20 K1 C8 115.10(8) . . ?
C20 K1 C7 103.90(8) . . ?
C7 K1 C24 84.99(7) . . ?
C7 K1 C21 82.52(8) . . ?
N1 K1 N4 93.32(6) . . ?
N1 K1 N3 128.06(6) . . ?
N1 K1 N2 52.57(6) . . ?
N1 K1 C24 167.45(7) . . ?
N1 K1 C19 156.35(7) . . ?
N1 K1 C3 48.12(7) . . ?
N1 K1 C4 63.40(6) . . ?
N1 K1 C21 123.00(7) . . ?
N1 K1 C8 64.03(7) . . ?
N1 K1 C20 132.45(7) . . ?
N1 K1 C7 86.92(7) . . ?
N4 K2 N3 51.29(6) . . ?
N4 K2 N2 117.69(6) . . ?
N4 K2 C27 47.38(6) . . ?
N4 K2 C28 63.32(6) . . ?
N4 K2 C11 151.55(7) . . ?
N4 K2 C16 173.30(7) . . ?
N4 K2 C12 130.80(7) . . ?
N4 K2 C32 61.77(7) . . ?
N4 K2 C13 124.96(6) . . ?
N4 K2 C15 151.99(7) . . ?
N4 K2 N1 86.16(6) . . ?
N3 K2 C27 95.10(6) . . ?
N3 K2 C28 114.49(6) . . ?
N3 K2 C16 123.82(6) . . ?
N3 K2 C12 80.02(6) . . ?
N3 K2 C32 97.79(6) . . ?
N3 K2 C13 81.90(6) . . ?
N3 K2 C15 121.80(6) . . ?
N3 K2 N1 98.07(5) . . ?
N2 K2 N3 91.78(6) . . ?
N2 K2 C27 143.68(6) . . ?
N2 K2 C28 124.04(6) . . ?
N2 K2 C11 48.53(6) . . ?
N2 K2 C16 65.08(6) . . ?
N2 K2 C12 63.62(6) . . ?
N2 K2 C32 165.16(7) . . ?
N2 K2 C13 86.64(7) . . ?
N2 K2 C15 87.91(7) . . ?
N2 K2 N1 46.57(5) . . ?
C27 K2 C28 24.32(6) . . ?
C27 K2 C16 134.37(7) . . ?
C27 K2 C12 152.69(7) . . ?
C27 K2 C32 24.32(7) . . ?
C27 K2 C13 129.62(7) . . ?
C27 K2 C15 117.59(7) . . ?
C27 K2 N1 97.12(6) . . ?
C28 K2 C32 41.34(7) . . ?
C28 K2 C13 142.47(7) . . ?
C28 K2 C15 113.19(7) . . ?
C28 K2 N1 80.03(6) . . ?
C11 K2 N3 100.98(6) . . ?
C11 K2 C27 159.78(7) . . ?
C11 K2 C28 144.41(7) . . ?
C11 K2 C16 25.69(7) . . ?
C11 K2 C12 25.61(6) . . ?
C11 K2 C32 138.99(7) . . ?
C11 K2 C13 42.65(7) . . ?
C11 K2 C15 42.82(7) . . ?
C11 K2 N1 92.71(6) . . ?
C16 K2 C28 120.93(7) . . ?
C16 K2 C12 43.84(6) . . ?
C16 K2 C32 117.32(7) . . ?
C16 K2 C13 48.39(7) . . ?
C16 K2 C15 23.35(7) . . ?
C16 K2 N1 99.53(6) . . ?
C12 K2 C28 161.63(7) . . ?
C12 K2 C32 129.17(7) . . ?
C12 K2 C13 23.32(7) . . ?
C12 K2 C15 48.55(7) . . ?
C12 K2 N1 110.14(6) . . ?
C32 K2 C13 105.86(7) . . ?
C32 K2 C15 96.54(7) . . ?
C32 K2 N1 120.33(6) . . ?
C15 K2 C13 39.97(7) . . ?
N1 K2 C13 133.20(6) . . ?
N1 K2 C15 121.40(6) . . ?
N4 P2 N3 106.47(10) . . ?
N4 P2 C51 112.85(11) . . ?
N4 P2 C45 111.94(11) . . ?
N3 P2 C51 110.10(11) . . ?
N3 P2 C45 111.95(11) . . ?
C51 P2 C45 103.64(11) . . ?
N2 P1 C33 107.80(11) . . ?
N2 P1 C39 113.47(11) . . ?
C39 P1 C33 103.14(11) . . ?
N1 P1 N2 107.82(11) . . ?
N1 P1 C33 113.06(12) . . ?
N1 P1 C39 111.55(11) . . ?
K2 N4 K1 70.06(5) . . ?
P2 N4 K1 86.47(8) . . ?
P2 N4 K2 103.58(9) . . ?
C25 N4 K1 146.43(15) . . ?
C25 N4 K2 113.24(14) . . ?
C25 N4 P2 122.55(17) . . ?
K1 N3 K2 69.46(5) . . ?
P2 N3 K1 98.42(9) . . ?
P2 N3 K2 88.74(8) . . ?
C17 N3 K1 110.37(14) . . ?
C17 N3 K2 148.99(14) . . ?
C17 N3 P2 121.07(15) . . ?
K2 N2 K1 69.58(5) . . ?
P1 N2 K1 91.11(9) . . ?
P1 N2 K2 104.11(9) . . ?
C9 N2 K1 147.57(14) . . ?
C9 N2 K2 105.56(14) . . ?
C9 N2 P1 120.58(15) . . ?
C38 C33 P1 123.40(19) . . ?
C34 C33 P1 118.03(18) . . ?
C34 C33 C38 117.8(2) . . ?
C56 C51 P2 123.17(19) . . ?
C56 C51 C52 118.4(2) . . ?
C52 C51 P2 117.75(18) . . ?
C50 C45 P2 117.16(18) . . ?
C46 C45 P2 125.17(18) . . ?
C46 C45 C50 117.6(2) . . ?
C44 C39 P1 118.79(19) . . ?
C40 C39 P1 123.0(2) . . ?
C40 C39 C44 118.0(2) . . ?
C55 C56 C51 120.6(2) . . ?
C25 C27 K2 92.43(13) . . ?
C28 C27 K2 85.74(15) . . ?
C28 C27 C25 122.6(2) . . ?
C28 C27 C32 117.5(2) . . ?
C32 C27 K2 86.29(16) . . ?
C32 C27 C25 119.6(2) . . ?
C49 C50 C45 121.1(2) . . ?
C53 C52 C51 121.3(2) . . ?
C48 C49 C50 120.3(2) . . ?
N4 C25 C27 106.91(19) . . ?
N4 C25 C26 110.8(2) . . ?
C27 C25 C26 113.4(2) . . ?
N3 C17 C18 110.31(19) . . ?
N3 C17 C19 107.95(19) . . ?
C19 C17 C18 113.1(2) . . ?
C37 C38 C33 120.7(2) . . ?
C27 C28 K2 69.93(14) . . ?
C29 C28 K2 94.12(17) . . ?
C29 C28 C27 121.1(2) . . ?
C30 C29 C28 120.8(3) . . ?
C35 C34 C33 121.3(2) . . ?
C43 C44 C39 120.4(3) . . ?
C9 C11 K2 97.30(14) . . ?
C16 C11 K2 83.27(14) . . ?
C16 C11 C9 120.1(2) . . ?
C16 C11 C12 118.0(2) . . ?
C12 C11 K2 84.26(15) . . ?
C12 C11 C9 121.7(2) . . ?
N2 C9 C11 108.34(19) . . ?
N2 C9 C10 111.5(2) . . ?
C11 C9 C10 113.3(2) . . ?
C19 C24 K1 63.41(14) . . ?
C19 C24 C23 121.4(3) . . ?
C23 C24 K1 93.12(18) . . ?
C47 C46 C45 121.0(2) . . ?
C54 C55 C56 120.4(2) . . ?
C55 C54 C53 119.8(2) . . ?
C34 C35 C36 120.0(3) . . ?
C17 C19 K1 93.96(13) . . ?
C24 C19 K1 93.33(16) . . ?
C24 C19 C17 120.6(2) . . ?
C24 C19 C20 117.7(2) . . ?
C20 C19 K1 76.99(14) . . ?
C20 C19 C17 121.4(2) . . ?
C48 C47 C46 120.4(2) . . ?
C52 C53 C54 119.6(3) . . ?
C41 C40 C39 120.9(3) . . ?
C11 C16 K2 71.03(13) . . ?
C15 C16 K2 90.59(17) . . ?
C15 C16 C11 121.3(2) . . ?
C31 C30 C29 118.9(3) . . ?
C11 C12 K2 70.13(14) . . ?
C13 C12 K2 90.81(18) . . ?
C13 C12 C11 120.9(3) . . ?
C4 C3 K1 90.42(16) . . ?
C4 C3 C8 117.6(3) . . ?
C4 C3 C1 122.4(3) . . ?
C8 C3 K1 79.53(15) . . ?
C8 C3 C1 119.7(2) . . ?
C1 C3 K1 94.13(14) . . ?
C38 C37 C36 120.9(2) . . ?
C6 C5 C4 120.1(3) . . ?
C27 C32 K2 69.39(15) . . ?
C31 C32 K2 94.0(2) . . ?
C31 C32 C27 121.2(3) . . ?
C13 C14 C15 120.0(3) . . ?
C12 C13 K2 65.87(15) . . ?
C14 C13 K2 84.07(18) . . ?
C14 C13 C12 120.0(3) . . ?
C49 C48 C47 119.5(2) . . ?
C37 C36 C35 119.4(2) . . ?
C3 C4 K1 65.42(14) . . ?
C5 C4 K1 92.58(17) . . ?
C5 C4 C3 121.2(3) . . ?
C22 C21 K1 93.37(18) . . ?
C22 C21 C20 120.4(3) . . ?
C20 C21 K1 63.27(15) . . ?
C42 C41 C40 120.5(3) . . ?
C3 C8 K1 74.60(14) . . ?
C7 C8 K1 91.69(17) . . ?
C7 C8 C3 121.1(3) . . ?
C21 C22 C23 119.7(3) . . ?
C16 C15 K2 66.06(15) . . ?
C16 C15 C14 119.7(3) . . ?
C14 C15 K2 85.03(17) . . ?
C41 C42 C43 119.8(3) . . ?
C22 C23 C24 119.8(3) . . ?
C3 C1 C2 112.8(2) . . ?
N1 C1 C3 106.73(19) . . ?
N1 C1 C2 111.1(2) . . ?
C19 C20 K1 77.26(14) . . ?
C21 C20 K1 93.48(17) . . ?
C21 C20 C19 121.0(3) . . ?
C30 C31 C32 120.6(3) . . ?
C5 C6 C7 119.4(3) . . ?
C42 C43 C44 120.4(3) . . ?
C8 C7 K1 64.95(15) . . ?
C8 C7 C6 120.5(3) . . ?
C6 C7 K1 90.53(18) . . ?
K1 N1 K2 64.29(4) . . ?
P1 N1 K1 102.53(10) . . ?
P1 N1 K2 81.60(8) . . ?
C1 N1 K1 111.01(15) . . ?
C1 N1 K2 152.71(15) . . ?
C1 N1 P1 124.67(17) . . ?

_shelx_res_file                  
;
TITL bg018_a.res in P2(1)2(1)2(1)
    bg018.res
    created by SHELXL-2018/3 at 11:00:48 on 22-Aug-2018
REM Old TITL bg018 in P21212 #18
REM SHELXT solution in P2(1)2(1)2(1): R1 0.078, Rweak 0.029, Alpha 0.002
REM <I/s> 3.650 for 31 systematic absences, Orientation as input
REM Flack x = -0.025 ( 0.018 ) from 3988 Parsons' quotients
REM Formula found by SHELXT: C54 N6 P2 K2
CELL 0.71073 12.4808 13.1101 30.5473 90 90 90
ZERR 4 0.0025 0.0026 0.0061 0 0 0
LATT -1
SYMM 0.5-X,-Y,0.5+Z
SYMM -X,0.5+Y,0.5-Z
SYMM 0.5+X,0.5-Y,-Z
SFAC C H K N P
UNIT 224 224 8 16 8

L.S. 10
PLAN  10
SIZE 0.212 0.273 0.304
TEMP -173.15
FREE K1 P2
FREE K1 P1
FREE K2 P2
FREE K2 K1
FREE K2 P1
BIND N1 K2
BOND
list 4
fmap 2
acta
REM <olex2.extras>
REM <HklSrc "%.\\BG018.hkl">
REM </olex2.extras>

WGHT    0.053000    0.296600
FVAR       0.34551
K1    3    0.211869    0.427957    0.638803    11.00000    0.02899    0.02618 =
         0.02837   -0.00359    0.00317    0.00093
K2    3    0.456458    0.504522    0.604404    11.00000    0.03002    0.03394 =
         0.02890    0.01016   -0.00129   -0.00006
P2    5    0.419990    0.258276    0.643263    11.00000    0.02238    0.02153 =
         0.01805    0.00149   -0.00007   -0.00100
P1    5    0.236198    0.683340    0.611177    11.00000    0.02525    0.02190 =
         0.02139    0.00081   -0.00197    0.00120
N4    4    0.440993    0.361578    0.669193    11.00000    0.02649    0.02384 =
         0.02048    0.00036   -0.00367   -0.00049
N3    4    0.353492    0.288265    0.600459    11.00000    0.02477    0.02186 =
         0.02114    0.00063   -0.00247   -0.00167
N2    4    0.261550    0.599085    0.574637    11.00000    0.03148    0.02172 =
         0.02050    0.00017   -0.00022    0.00103
C33   1    0.330169    0.789747    0.603278    11.00000    0.02835    0.02066 =
         0.02429   -0.00308    0.00230    0.00169
C51   1    0.345567    0.164093    0.675619    11.00000    0.02522    0.02602 =
         0.01747    0.00172   -0.00191   -0.00153
C45   1    0.545480    0.192155    0.629667    11.00000    0.02398    0.02237 =
         0.02214   -0.00085    0.00002   -0.00347
C39   1    0.104712    0.743973    0.604526    11.00000    0.02726    0.02907 =
         0.02105    0.00637   -0.00064    0.00157
C56   1    0.348984    0.059360    0.667227    11.00000    0.02754    0.02751 =
         0.02434    0.00188    0.00008   -0.00168
AFIX  43
H56   2    0.399832    0.033091    0.647016    11.00000   -1.20000
AFIX   0
C27   1    0.597546    0.458952    0.688738    11.00000    0.02470    0.02776 =
         0.02357   -0.00148   -0.00594   -0.00086
C50   1    0.592668    0.214931    0.589059    11.00000    0.02747    0.02679 =
         0.02272    0.00280   -0.00025   -0.00396
AFIX  43
H50   2    0.557642    0.260781    0.569690    11.00000   -1.20000
AFIX   0
C52   1    0.269967    0.200390    0.705628    11.00000    0.02882    0.02961 =
         0.02505   -0.00095   -0.00080   -0.00140
AFIX  43
H52   2    0.267330    0.271283    0.711976    11.00000   -1.20000
AFIX   0
C49   1    0.689976    0.171414    0.576707    11.00000    0.02718    0.03494 =
         0.02605   -0.00156    0.00584   -0.00275
AFIX  43
H49   2    0.720997    0.188396    0.549259    11.00000   -1.20000
AFIX   0
C25   1    0.525205    0.371347    0.702831    11.00000    0.03105    0.02701 =
         0.02120    0.00089   -0.00546   -0.00363
AFIX  13
H25   2    0.568427    0.307124    0.703142    11.00000   -1.20000
AFIX   0
C17   1    0.293595    0.210486    0.575456    11.00000    0.02982    0.02059 =
         0.02158   -0.00071   -0.00294   -0.00299
AFIX  13
H17   2    0.305509    0.142595    0.589562    11.00000   -1.20000
AFIX   0
C38   1    0.316115    0.866154    0.571290    11.00000    0.03202    0.02313 =
         0.02742   -0.00190   -0.00205    0.00244
AFIX  43
H38   2    0.249377    0.871978    0.556545    11.00000   -1.20000
AFIX   0
C28   1    0.577458    0.560004    0.700230    11.00000    0.03315    0.03265 =
         0.02590   -0.00368    0.00091   -0.00028
AFIX  43
H28   2    0.521511    0.575004    0.720310    11.00000   -1.20000
AFIX   0
C29   1    0.637841    0.639115    0.682823    11.00000    0.04163    0.02690 =
         0.03799   -0.00163   -0.00579   -0.00179
AFIX  43
H29   2    0.622540    0.707462    0.691049    11.00000   -1.20000
AFIX   0
C34   1    0.428734    0.785899    0.625194    11.00000    0.02901    0.02653 =
         0.02931   -0.00190   -0.00063    0.00302
AFIX  43
H34   2    0.439574    0.736169    0.647376    11.00000   -1.20000
AFIX   0
C44   1    0.021561    0.687917    0.585213    11.00000    0.03188    0.03664 =
         0.02582    0.00421    0.00023   -0.00464
AFIX  43
H44   2    0.035122    0.621179    0.574437    11.00000   -1.20000
AFIX   0
C18   1    0.334808    0.205332    0.528242    11.00000    0.03694    0.02588 =
         0.02249   -0.00015   -0.00286   -0.00175
AFIX 137
H18A  2    0.334045    0.273818    0.515389    11.00000   -1.50000
H18B  2    0.288540    0.160144    0.511044    11.00000   -1.50000
H18C  2    0.408190    0.178737    0.528105    11.00000   -1.50000
AFIX   0
C11   1    0.392303    0.589614    0.515479    11.00000    0.03728    0.02382 =
         0.01570    0.00366    0.00112    0.00076
C9    1    0.282211    0.629524    0.528667    11.00000    0.03411    0.02238 =
         0.02205    0.00194   -0.00167    0.00079
AFIX  13
H9    2    0.284671    0.705721    0.527561    11.00000   -1.20000
AFIX   0
C24   1    0.109523    0.187836    0.608963    11.00000    0.03022    0.03709 =
         0.03138   -0.00372   -0.00227   -0.00856
AFIX  43
H24   2    0.137783    0.133061    0.625732    11.00000   -1.20000
AFIX   0
C46   1    0.599994    0.124197    0.657363    11.00000    0.02888    0.03040 =
         0.02139    0.00252   -0.00001   -0.00017
AFIX  43
H46   2    0.570507    0.108117    0.685191    11.00000   -1.20000
AFIX   0
C55   1    0.278364   -0.006929    0.688274    11.00000    0.03788    0.02655 =
         0.03086    0.00413   -0.00404   -0.00643
AFIX  43
H55   2    0.282027   -0.078085    0.682586    11.00000   -1.20000
AFIX   0
C54   1    0.202919    0.030394    0.717421    11.00000    0.03527    0.03734 =
         0.03190    0.00607    0.00354   -0.01228
AFIX  43
H54   2    0.154195   -0.014895    0.731316    11.00000   -1.20000
AFIX   0
C35   1    0.511098    0.853584    0.615077    11.00000    0.02740    0.03111 =
         0.04105   -0.00743    0.00096    0.00106
AFIX  43
H35   2    0.577306    0.849840    0.630336    11.00000   -1.20000
AFIX   0
C19   1    0.174763    0.236283    0.578452    11.00000    0.03112    0.02532 =
         0.02395   -0.00534   -0.00458   -0.00428
C47   1    0.696499    0.080055    0.644687    11.00000    0.02713    0.03554 =
         0.02952    0.00192   -0.00495    0.00310
AFIX  43
H47   2    0.731737    0.033639    0.663741    11.00000   -1.20000
AFIX   0
C53   1    0.198702    0.134889    0.726324    11.00000    0.02996    0.04457 =
         0.02635   -0.00024    0.00584   -0.00369
AFIX  43
H53   2    0.147415    0.160933    0.746403    11.00000   -1.20000
AFIX   0
C40   1    0.081160    0.841607    0.620461    11.00000    0.03043    0.03085 =
         0.03649    0.00199   -0.00063    0.00346
AFIX  43
H40   2    0.136150    0.880979    0.633759    11.00000   -1.20000
AFIX   0
C10   1    0.192150    0.593923    0.498187    11.00000    0.03872    0.03771 =
         0.02496    0.00169   -0.00477   -0.00225
AFIX 137
H10A  2    0.181452    0.520322    0.501697    11.00000   -1.50000
H10B  2    0.211649    0.608785    0.467772    11.00000   -1.50000
H10C  2    0.125752    0.629895    0.505598    11.00000   -1.50000
AFIX   0
C16   1    0.482969    0.650419    0.521271    11.00000    0.03706    0.02542 =
         0.02620    0.00227    0.00657   -0.00045
AFIX  43
H16   2    0.474586    0.719169    0.530483    11.00000   -1.20000
AFIX   0
C30   1    0.720047    0.619572    0.653633    11.00000    0.03849    0.04171 =
         0.04093    0.00602    0.00134   -0.01154
AFIX  43
H30   2    0.760954    0.673908    0.641632    11.00000   -1.20000
AFIX   0
C12   1    0.407129    0.489266    0.501140    11.00000    0.04655    0.02658 =
         0.02533    0.00000    0.00661   -0.00029
AFIX  43
H12   2    0.346553    0.446659    0.496641    11.00000   -1.20000
AFIX   0
C3    1    0.129458    0.566589    0.713790    11.00000    0.03574    0.03400 =
         0.01920   -0.00606    0.00566    0.00484
C37   1    0.398470    0.932712    0.561153    11.00000    0.04194    0.02456 =
         0.02944   -0.00155    0.00716    0.00138
AFIX  43
H37   2    0.387900    0.983146    0.539244    11.00000   -1.20000
AFIX   0
C5    1    0.123957    0.408958    0.755573    11.00000    0.04726    0.03772 =
         0.03741    0.00199    0.01401    0.00490
AFIX  43
H5    2    0.154747    0.365720    0.777127    11.00000   -1.20000
AFIX   0
C32   1    0.681830    0.440253    0.659685    11.00000    0.03039    0.03335 =
         0.04243   -0.00782    0.00271    0.00088
AFIX  43
H32   2    0.698419    0.371983    0.651765    11.00000   -1.20000
AFIX   0
C14   1    0.598036    0.511760    0.499828    11.00000    0.04304    0.03718 =
         0.05058    0.00662    0.02044    0.01015
AFIX  43
H14   2    0.667848    0.485390    0.494776    11.00000   -1.20000
AFIX   0
C13   1    0.509752    0.450837    0.493346    11.00000    0.05502    0.02890 =
         0.03881    0.00328    0.01827    0.00654
AFIX  43
H13   2    0.518569    0.382568    0.483560    11.00000   -1.20000
AFIX   0
C48   1    0.741687    0.103413    0.604337    11.00000    0.02432    0.03865 =
         0.03248   -0.00511   -0.00071    0.00216
AFIX  43
H48   2    0.807509    0.073029    0.595741    11.00000   -1.20000
AFIX   0
C36   1    0.496358    0.926759    0.582581    11.00000    0.03371    0.02882 =
         0.03747   -0.00872    0.00942   -0.00368
AFIX  43
H36   2    0.552788    0.972197    0.575144    11.00000   -1.20000
AFIX   0
C4    1    0.173738    0.500794    0.744774    11.00000    0.04137    0.03558 =
         0.02585   -0.00111    0.00270    0.00301
AFIX  43
H4    2    0.238997    0.518874    0.758775    11.00000   -1.20000
AFIX   0
C21   1    0.024252    0.346274    0.560362    11.00000    0.03584    0.03811 =
         0.04621   -0.01013   -0.01541    0.00645
AFIX  43
H21   2   -0.004660    0.400639    0.543532    11.00000   -1.20000
AFIX   0
C41   1   -0.021937    0.881755    0.617058    11.00000    0.03708    0.03624 =
         0.04966    0.00758    0.00544    0.00942
AFIX  43
H41   2   -0.036661    0.947928    0.628212    11.00000   -1.20000
AFIX   0
C8    1    0.032122    0.537794    0.694452    11.00000    0.03154    0.05117 =
         0.02787   -0.00311    0.00652    0.00662
AFIX  43
H8    2   -0.001385    0.582304    0.674084    11.00000   -1.20000
AFIX   0
C22   1   -0.038928    0.297551    0.591032    11.00000    0.02550    0.05828 =
         0.05827   -0.02300   -0.00669    0.00152
AFIX  43
H22   2   -0.111040    0.318420    0.595377    11.00000   -1.20000
AFIX   0
C15   1    0.585028    0.612466    0.513846    11.00000    0.03719    0.03573 =
         0.04420    0.00530    0.01023   -0.00155
AFIX  43
H15   2    0.645888    0.654748    0.518271    11.00000   -1.20000
AFIX   0
C26   1    0.475827    0.386495    0.748236    11.00000    0.04734    0.05318 =
         0.02090    0.00132   -0.00214   -0.02002
AFIX 137
H26A  2    0.426736    0.444813    0.747542    11.00000   -1.50000
H26B  2    0.532829    0.399423    0.769591    11.00000   -1.50000
H26C  2    0.436304    0.324946    0.756645    11.00000   -1.50000
AFIX   0
C42   1   -0.102159    0.826437    0.597740    11.00000    0.02881    0.05205 =
         0.04096    0.01581    0.00229    0.00933
AFIX  43
H42   2   -0.172137    0.854387    0.595322    11.00000   -1.20000
AFIX   0
C23   1    0.003453    0.217949    0.615476    11.00000    0.03555    0.05570 =
         0.04375   -0.00891    0.00456   -0.01190
AFIX  43
H23   2   -0.039628    0.184046    0.636586    11.00000   -1.20000
AFIX   0
C1    1    0.188469    0.661439    0.697202    11.00000    0.04330    0.02887 =
         0.02009   -0.00186   -0.00109    0.00589
AFIX  13
H1    2    0.134313    0.714159    0.688828    11.00000   -1.20000
AFIX   0
C20   1    0.129971    0.316187    0.553979    11.00000    0.03581    0.03233 =
         0.03039   -0.00552   -0.00683    0.00093
AFIX  43
H20   2    0.172495    0.350251    0.532729    11.00000   -1.20000
AFIX   0
C2    1    0.264215    0.707250    0.731552    11.00000    0.06767    0.03266 =
         0.02711   -0.00086   -0.00868   -0.00526
AFIX 137
H2A   2    0.322980    0.659506    0.737289    11.00000   -1.50000
H2B   2    0.224565    0.719755    0.758717    11.00000   -1.50000
H2C   2    0.293469    0.771739    0.720582    11.00000   -1.50000
AFIX   0
C31   1    0.741679    0.519566    0.642213    11.00000    0.03295    0.05274 =
         0.05138   -0.00569    0.01320   -0.00573
AFIX  43
H31   2    0.797997    0.505084    0.622236    11.00000   -1.20000
AFIX   0
C6    1    0.029881    0.380693    0.734979    11.00000    0.04538    0.04097 =
         0.05115   -0.00798    0.02320   -0.00626
AFIX  43
H6    2   -0.003042    0.317240    0.741661    11.00000   -1.20000
AFIX   0
C43   1   -0.080959    0.729489    0.581714    11.00000    0.02660    0.06012 =
         0.03137    0.01150   -0.00312   -0.00714
AFIX  43
H43   2   -0.136591    0.691199    0.568279    11.00000   -1.20000
AFIX   0
C7    1   -0.015910    0.445609    0.704554    11.00000    0.03086    0.06052 =
         0.04437   -0.01078    0.01063   -0.00754
AFIX  43
H7    2   -0.080840    0.426745    0.690488    11.00000   -1.20000
AFIX   0
N1    4    0.247504    0.630454    0.657813    11.00000    0.02939    0.02788 =
         0.02136    0.00066   -0.00097    0.00303
HKLF 4


REM  bg018_a.res in P2(1)2(1)2(1)
REM wR2 = 0.0802, GooF = S = 1.044, Restrained GooF = 1.044 for all data
REM R1 = 0.0305 for 9252 Fo > 4sig(Fo) and 0.0332 for all 9830 data
REM 581 parameters refined using 0 restraints

END

WGHT      0.0530      0.2966

REM Highest difference peak  0.227,  deepest hole -0.250,  1-sigma level  0.039
Q1    1   0.4844  0.2112  0.6373  11.00000  0.05    0.23
Q2    1   0.1622  0.7088  0.6073  11.00000  0.05    0.22
Q3    1   0.2917  0.7384  0.6066  11.00000  0.05    0.21
Q4    1   0.1993  0.5604  0.5698  11.00000  0.05    0.17
Q5    1   0.2782  0.5584  0.6524  11.00000  0.05    0.17
Q6    1   0.5626  0.1443  0.6425  11.00000  0.05    0.16
Q7    1   0.4658  0.8210  0.6166  11.00000  0.05    0.16
Q8    1   0.4135  0.1833  0.6689  11.00000  0.05    0.16
Q9    1   0.2394  0.2318  0.5767  11.00000  0.05    0.15
Q10   1   0.2550  0.6152  0.5574  11.00000  0.05    0.15
;
_shelx_res_checksum              95781
_olex2_submission_special_instructions 'No special instructions were received'
####################################################################### 
# 
# This file contains crystal structure data downloaded from the 
# Cambridge Structural Database (CSD) hosted by the Cambridge 
# Crystallographic Data Centre (CCDC).
# 
# Full information about CCDC data access policies and citation 
# guidelines are available at http://www.ccdc.cam.ac.uk/access/V1 
# 
# Audit and citation data items may have been added by the CCDC. 
# Please retain this information to preserve the provenance of 
# this file and to allow appropriate attribution of the data. 
# 
#######################################################################

data_tjf-pr08-2
_database_code_depnum_ccdc_archive 'CCDC 1892951'
loop_
_audit_author_name
_audit_author_address
'Thomas J. Feuerstein'
;KIT
Germany
;
_audit_update_record             
;
2019-01-23 deposited with the CCDC.	2019-03-12 downloaded from the CCDC.
;
_audit_creation_date             2019-01-22
_audit_creation_method           
;
Olex2 1.2
(compiled 2018.05.29 svn.r3508 for OlexSys, GUI svn.r5506)
;
_shelx_SHELXL_version_number     2018/3

#==============================================================================
_chemical_name_common            ?
_chemical_name_systematic        ?
_chemical_formula_moiety         'C56 H56 Li2 N4 P2'
_chemical_formula_sum            'C56 H56 Li2 N4 P2'
_chemical_formula_weight         860.86
_chemical_absolute_configuration rmad
_chemical_melting_point          ?
loop_
_atom_type_symbol
_atom_type_description
_atom_type_scat_dispersion_real
_atom_type_scat_dispersion_imag
_atom_type_scat_source
C C 0.0033 0.0016 'International Tables Vol C Tables 4.2.6.8 and 6.1.1.4'
H H 0.0000 0.0000 'International Tables Vol C Tables 4.2.6.8 and 6.1.1.4'
Li Li -0.0003 0.0001 'International Tables Vol C Tables 4.2.6.8 and 6.1.1.4'
N N 0.0061 0.0033 'International Tables Vol C Tables 4.2.6.8 and 6.1.1.4'
P P 0.1023 0.0942 'International Tables Vol C Tables 4.2.6.8 and 6.1.1.4'

_shelx_space_group_comment       
;
The symmetry employed for this shelxl refinement is uniquely defined
by the following loop, which should always be used as a source of
symmetry information in preference to the above space-group names.
They are only intended as comments.
;
_space_group_crystal_system      triclinic
_space_group_IT_number           1
_space_group_name_H-M_alt        'P 1'
_space_group_name_Hall           'P 1'
loop_
_space_group_symop_operation_xyz
'x, y, z'

_cell_length_a                   12.700(3)
_cell_length_b                   12.756(3)
_cell_length_c                   43.400(9)
_cell_angle_alpha                81.58(3)
_cell_angle_beta                 88.39(3)
_cell_angle_gamma                60.36(3)
_cell_volume                     6037(3)
_cell_formula_units_Z            5
_cell_measurement_reflns_used    101652
_cell_measurement_temperature    150
_cell_measurement_theta_max      25.69
_cell_measurement_theta_min      1.42
_shelx_estimated_absorpt_T_max   0.989
_shelx_estimated_absorpt_T_min   0.964
_exptl_absorpt_coefficient_mu    0.131
_exptl_absorpt_correction_T_max  0.9915
_exptl_absorpt_correction_T_min  0.9664
_exptl_absorpt_correction_type   integration
_exptl_absorpt_process_details   'STOE X-Red & X-Shape & LANA'
_exptl_absorpt_special_details   ?
_exptl_crystal_colour            colourless
_exptl_crystal_colour_primary    colourless
_exptl_crystal_density_diffrn    1.184
_exptl_crystal_density_meas      ?
_exptl_crystal_density_method    ?
_exptl_crystal_description       prism
_exptl_crystal_F_000             2280
_exptl_crystal_size_max          0.285
_exptl_crystal_size_mid          0.2
_exptl_crystal_size_min          0.083
_exptl_transmission_factor_max   ?
_exptl_transmission_factor_min   ?
_diffrn_reflns_av_R_equivalents  0.0487
_diffrn_reflns_av_unetI/netI     0.0551
_diffrn_reflns_Laue_measured_fraction_full 0.989
_diffrn_reflns_Laue_measured_fraction_max 0.989
_diffrn_reflns_limit_h_max       14
_diffrn_reflns_limit_h_min       -15
_diffrn_reflns_limit_k_max       15
_diffrn_reflns_limit_k_min       -15
_diffrn_reflns_limit_l_max       51
_diffrn_reflns_limit_l_min       -51
_diffrn_reflns_number            139096
_diffrn_reflns_point_group_measured_fraction_full 0.950
_diffrn_reflns_point_group_measured_fraction_max 0.950
_diffrn_reflns_theta_full        25.178
_diffrn_reflns_theta_max         25.178
_diffrn_reflns_theta_min         1.425
_diffrn_ambient_temperature      150.0
_diffrn_detector_area_resol_mean ?
_diffrn_measured_fraction_theta_full 0.989
_diffrn_measured_fraction_theta_max 0.989
_diffrn_measurement_device_type  'STOE IPDS 2'
_diffrn_measurement_method       '\w scans'
_diffrn_radiation_monochromator  graphite
_diffrn_radiation_type           MoK\a
_diffrn_radiation_wavelength     0.71073
_diffrn_source                   ?
_reflns_Friedel_coverage         0.921
_reflns_Friedel_fraction_full    0.911
_reflns_Friedel_fraction_max     0.911
_reflns_number_gt                31511
_reflns_number_total             41258
_reflns_special_details          
;
 Reflections were merged by SHELXL according to the crystal
 class for the calculation of statistics and refinement.
 
 _reflns_Friedel_fraction is defined as the number of unique
 Friedel pairs measured divided by the number that would be
 possible theoretically, ignoring centric projections and
 systematic absences.
;
_reflns_threshold_expression     'I > 2\s(I)'
_computing_cell_refinement       ?
_computing_data_collection       ?
_computing_data_reduction        ?
_computing_molecular_graphics    'Olex2 (Dolomanov et al., 2009)'
_computing_publication_material  'Olex2 (Dolomanov et al., 2009)'
_computing_structure_refinement  'ShelXL (Sheldrick, 2015)'
_computing_structure_solution    
;
%$getVar(solution_reference_short)%
;
_refine_diff_density_max         0.307
_refine_diff_density_min         -0.212
_refine_diff_density_rms         0.035
_refine_ls_abs_structure_details 
;
 Flack x determined using 12483 quotients [(I+)-(I-)]/[(I+)+(I-)]
 (Parsons, Flack and Wagner, Acta Cryst. B69 (2013) 249-259).
;
_refine_ls_abs_structure_Flack   0.03(2)
_refine_ls_extinction_coef       0.00197(15)
_refine_ls_extinction_expression Fc^*^=kFc[1+0.001xFc^2^\l^3^/sin(2\q)]^-1/4^
_refine_ls_extinction_method     'SHELXL-2018/3 (Sheldrick 2018)'
_refine_ls_goodness_of_fit_ref   0.962
_refine_ls_hydrogen_treatment    constr
_refine_ls_matrix_type           full
_refine_ls_number_parameters     2902
_refine_ls_number_reflns         41258
_refine_ls_number_restraints     3
_refine_ls_R_factor_all          0.0594
_refine_ls_R_factor_gt           0.0370
_refine_ls_restrained_S_all      0.962
_refine_ls_shift/su_max          0.001
_refine_ls_shift/su_mean         0.000
_refine_ls_structure_factor_coef Fsqd
_refine_ls_weighting_details     
'w=1/[\s^2^(Fo^2^)+(0.0458P)^2^] where P=(Fo^2^+2Fc^2^)/3'
_refine_ls_weighting_scheme      calc
_refine_ls_wR_factor_gt          0.0759
_refine_ls_wR_factor_ref         0.0817
_refine_special_details          ?
_olex2_refinement_description    
;
1. Fixed Uiso
 At 1.2 times of:
  All C(H) groups
 At 1.5 times of:
  All C(H,H,H) groups
2.a Ternary CH refined with riding coordinates:
 C1(H1), C9(H9), C17(H17), C25(H25), C57(H57), C65(H65), C73(H73), C81(H81),
 C113(H113), C121(H121), C129(H129), C137(H137), C169(H169), C177(H177),
 C185(H185), C193(H193), C225(H225), C233(H233), C241(H241), C249(H249)
2.b Aromatic/amide H refined with riding coordinates:
 C4(H4), C5(H5), C6(H6), C7(H7), C8(H8), C12(H12), C13(H13), C14(H14),
 C15(H15), C16(H16), C20(H20), C21(H21), C22(H22), C23(H23), C24(H24), C28(H28),
  C29(H29), C30(H30), C31(H31), C32(H32), C34(H34), C35(H35), C36(H36),
 C37(H37), C38(H38), C40(H40), C41(H41), C42(H42), C43(H43), C44(H44), C46(H46),
  C47(H47), C48(H48), C49(H49), C50(H50), C52(H52), C53(H53), C54(H54),
 C55(H55), C56(H56), C60(H60), C61(H61), C62(H62), C63(H63), C64(H64), C68(H68),
  C69(H69), C70(H70), C71(H71), C72(H72), C76(H76), C77(H77), C78(H78),
 C79(H79), C80(H80), C84(H84), C85(H85), C86(H86), C87(H87), C88(H88), C90(H90),
  C91(H91), C92(H92), C93(H93), C94(H94), C96(H96), C97(H97), C98(H98),
 C99(H99), C100(H100), C102(H102), C103(H103), C104(H104), C105(H105),
 C106(H106), C108(H108), C109(H109), C110(H110), C111(H111), C112(H112),
 C116(H116), C117(H117), C118(H118), C119(H119), C120(H120), C124(H124),
 C125(H125), C126(H126), C127(H127), C128(H128), C132(H132), C133(H133),
 C134(H134), C135(H135), C136(H136), C140(H140), C141(H141), C142(H142),
 C143(H143), C144(H144), C146(H146), C147(H147), C148(H148), C149(H149),
 C150(H150), C152(H152), C153(H153), C154(H154), C155(H155), C156(H156),
 C158(H158), C159(H159), C160(H160), C161(H161), C162(H162), C164(H164),
 C165(H165), C166(H166), C167(H167), C168(H168), C172(H172), C173(H173),
 C174(H174), C175(H175), C176(H176), C180(H180), C181(H181), C182(H182),
 C183(H183), C184(H184), C188(H188), C189(H189), C190(H190), C191(H191),
 C192(H192), C196(H196), C197(H197), C198(H198), C199(H199), C200(H200),
 C202(H202), C203(H203), C204(H204), C205(H205), C206(H206), C208(H208),
 C209(H209), C210(H210), C211(H211), C212(H212), C214(H214), C215(H215),
 C216(H216), C217(H217), C218(H218), C220(H220), C221(H221), C222(H222),
 C223(H223), C224(H224), C228(H228), C229(H229), C230(H230), C231(H231),
 C232(H232), C236(H236), C237(H237), C238(H238), C239(H239), C240(H240),
 C244(H244), C245(H245), C246(H246), C247(H247), C248(H248), C252(H252),
 C253(H253), C254(H254), C255(H255), C256(H256), C258(H258), C259(H259),
 C260(H260), C261(H261), C262(H262), C264(H264), C265(H265), C266(H266),
 C267(H267), C268(H268), C270(H270), C271(H271), C272(H272), C273(H273),
 C274(H274), C276(H276), C277(H277), C278(H278), C279(H279), C280(H280)
2.c Idealised Me refined as rotating group:
 C2(H2A,H2B,H2C), C10(H10A,H10B,H10C), C18(H18A,H18B,H18C), C26(H26A,H26B,
 H26C), C58(H58A,H58B,H58C), C66(H66A,H66B,H66C), C74(H74A,H74B,H74C), C82(H82A,
 H82B,H82C), C114(H11A,H11B,H11C), C122(H12A,H12B,H12C), C130(H13A,H13B,H13C),
 C138(H13D,H13E,H13F), C170(H17A,H17B,H17C), C178(H17D,H17E,H17F), C186(H18D,
 H18E,H18F), C194(H19A,H19B,H19C), C226(H22A,H22B,H22C), C234(H23A,H23B,H23C),
 C242(H24A,H24B,H24C), C250(H25A,H25B,H25C)
;
_atom_sites_solution_hydrogens   geom
_atom_sites_solution_primary     ?
_atom_sites_solution_secondary   ?
loop_
_atom_site_label
_atom_site_type_symbol
_atom_site_fract_x
_atom_site_fract_y
_atom_site_fract_z
_atom_site_U_iso_or_equiv
_atom_site_adp_type
_atom_site_occupancy
_atom_site_site_symmetry_order
_atom_site_calc_flag
_atom_site_refinement_flags_posn
_atom_site_refinement_flags_adp
_atom_site_refinement_flags_occupancy
_atom_site_disorder_assembly
_atom_site_disorder_group
P1 P 1.32377(8) -0.10026(8) -0.01719(2) 0.0282(2) Uani 1 1 d . . . . .
P2 P 0.89591(8) -0.05393(8) -0.02005(2) 0.0264(2) Uani 1 1 d . . . . .
N1 N 1.2890(2) -0.1882(2) -0.03141(6) 0.0286(7) Uani 1 1 d . . . . .
N2 N 1.2099(2) -0.0083(2) 0.00013(6) 0.0284(7) Uani 1 1 d . . . . .
N3 N 1.0015(2) -0.1316(2) 0.00647(6) 0.0285(7) Uani 1 1 d . . . . .
N4 N 0.9609(2) 0.0034(2) -0.04310(6) 0.0277(7) Uani 1 1 d . . . . .
C1 C 1.3779(3) -0.3150(3) -0.03499(9) 0.0338(8) Uani 1 1 d . . . . .
H1 H 1.419031 -0.359802 -0.014119 0.041 Uiso 1 1 calc R . . . .
C2 C 1.4758(4) -0.3283(4) -0.05812(11) 0.0520(11) Uani 1 1 d . . . . .
H2A H 1.437198 -0.283669 -0.078677 0.078 Uiso 1 1 calc GR . . . .
H2B H 1.529070 -0.414816 -0.059644 0.078 Uiso 1 1 calc GR . . . .
H2C H 1.523776 -0.294876 -0.050807 0.078 Uiso 1 1 calc GR . . . .
C3 C 1.3108(3) -0.3751(3) -0.04562(8) 0.0319(8) Uani 1 1 d . . . . .
C4 C 1.2298(3) -0.3207(3) -0.07145(9) 0.0388(9) Uani 1 1 d . . . . .
H4 H 1.214362 -0.243686 -0.082187 0.047 Uiso 1 1 calc R . . . .
C5 C 1.1710(4) -0.3770(4) -0.08180(10) 0.0503(11) Uani 1 1 d . . . . .
H5 H 1.115196 -0.338107 -0.099374 0.060 Uiso 1 1 calc R . . . .
C6 C 1.1933(4) -0.4892(4) -0.06670(12) 0.0563(12) Uani 1 1 d . . . . .
H6 H 1.154794 -0.528983 -0.074080 0.068 Uiso 1 1 calc R . . . .
C7 C 1.2714(4) -0.5426(4) -0.04103(12) 0.0573(12) Uani 1 1 d . . . . .
H7 H 1.285665 -0.619205 -0.030230 0.069 Uiso 1 1 calc R . . . .
C8 C 1.3297(4) -0.4866(4) -0.03056(10) 0.0479(11) Uani 1 1 d . . . . .
H8 H 1.383914 -0.525509 -0.012662 0.057 Uiso 1 1 calc R . . . .
C9 C 1.2002(3) 0.1026(3) 0.00908(9) 0.0337(9) Uani 1 1 d . . . . .
H9 H 1.220130 0.146376 -0.009136 0.040 Uiso 1 1 calc R . . . .
C10 C 1.2854(3) 0.0769(4) 0.03711(10) 0.0441(10) Uani 1 1 d . . . . .
H10A H 1.265141 0.036284 0.055324 0.066 Uiso 1 1 calc GR . . . .
H10B H 1.275754 0.154083 0.041712 0.066 Uiso 1 1 calc GR . . . .
H10C H 1.369588 0.024073 0.032157 0.066 Uiso 1 1 calc GR . . . .
C11 C 1.0704(3) 0.1857(3) 0.01737(9) 0.0352(9) Uani 1 1 d . . . . .
C12 C 1.0145(3) 0.1443(4) 0.03971(9) 0.0387(9) Uani 1 1 d . . . . .
H12 H 1.057057 0.061776 0.049582 0.046 Uiso 1 1 calc R . . . .
C13 C 0.8979(4) 0.2203(4) 0.04810(10) 0.0487(11) Uani 1 1 d . . . . .
H13 H 0.860615 0.189719 0.063332 0.058 Uiso 1 1 calc R . . . .
C14 C 0.8367(4) 0.3400(4) 0.03423(12) 0.0584(13) Uani 1 1 d . . . . .
H14 H 0.757415 0.393092 0.040213 0.070 Uiso 1 1 calc R . . . .
C15 C 0.8891(4) 0.3830(4) 0.01195(13) 0.0657(14) Uani 1 1 d . . . . .
H15 H 0.846174 0.465801 0.002283 0.079 Uiso 1 1 calc R . . . .
C16 C 1.0054(4) 0.3059(4) 0.00333(11) 0.0535(11) Uani 1 1 d . . . . .
H16 H 1.040792 0.336329 -0.012491 0.064 Uiso 1 1 calc R . . . .
C17 C 0.9804(3) -0.1954(3) 0.03523(8) 0.0347(9) Uani 1 1 d . . . . .
H17 H 0.899048 -0.188457 0.032648 0.042 Uiso 1 1 calc R . . . .
C18 C 0.9792(4) -0.1357(4) 0.06309(9) 0.0495(11) Uani 1 1 d . . . . .
H18A H 1.056431 -0.136830 0.065201 0.074 Uiso 1 1 calc GR . . . .
H18B H 0.967942 -0.180507 0.082035 0.074 Uiso 1 1 calc GR . . . .
H18C H 0.912515 -0.051018 0.060040 0.074 Uiso 1 1 calc GR . . . .
C19 C 1.0749(3) -0.3292(3) 0.04082(8) 0.0311(8) Uani 1 1 d . . . . .
C20 C 1.0428(4) -0.4192(4) 0.04704(9) 0.0455(10) Uani 1 1 d . . . . .
H20 H 0.959408 -0.396717 0.046776 0.055 Uiso 1 1 calc R . . . .
C21 C 1.1305(5) -0.5415(4) 0.05363(10) 0.0542(12) Uani 1 1 d . . . . .
H21 H 1.107253 -0.602271 0.057410 0.065 Uiso 1 1 calc R . . . .
C22 C 1.2508(4) -0.5743(4) 0.05469(9) 0.0536(12) Uani 1 1 d . . . . .
H22 H 1.311062 -0.657716 0.059943 0.064 Uiso 1 1 calc R . . . .
C23 C 1.2836(4) -0.4870(4) 0.04818(10) 0.0507(11) Uani 1 1 d . . . . .
H23 H 1.367069 -0.510005 0.048644 0.061 Uiso 1 1 calc R . . . .
C24 C 1.1967(3) -0.3655(3) 0.04090(9) 0.0382(9) Uani 1 1 d . . . . .
H24 H 1.221253 -0.305990 0.035881 0.046 Uiso 1 1 calc R . . . .
C25 C 0.9022(3) 0.0815(3) -0.07292(8) 0.0304(8) Uani 1 1 d . . . . .
H25 H 0.813762 0.108065 -0.072921 0.037 Uiso 1 1 calc R . . . .
C26 C 0.9574(4) 0.0097(3) -0.10014(8) 0.0393(9) Uani 1 1 d . . . . .
H26A H 1.044387 -0.017564 -0.100247 0.059 Uiso 1 1 calc GR . . . .
H26B H 0.917419 0.062339 -0.119864 0.059 Uiso 1 1 calc GR . . . .
H26C H 0.945757 -0.061409 -0.097675 0.059 Uiso 1 1 calc GR . . . .
C27 C 0.9166(3) 0.1941(3) -0.07704(8) 0.0280(8) Uani 1 1 d . . . . .
C28 C 1.0293(3) 0.1829(3) -0.07521(9) 0.0368(9) Uani 1 1 d . . . . .
H28 H 1.098135 0.104153 -0.069775 0.044 Uiso 1 1 calc R . . . .
C29 C 1.0452(4) 0.2839(4) -0.08109(9) 0.0429(10) Uani 1 1 d . . . . .
H29 H 1.124336 0.273836 -0.079865 0.051 Uiso 1 1 calc R . . . .
C30 C 0.9459(4) 0.3989(4) -0.08873(9) 0.0424(10) Uani 1 1 d . . . . .
H30 H 0.956227 0.468373 -0.093025 0.051 Uiso 1 1 calc R . . . .
C31 C 0.8321(4) 0.4118(3) -0.09007(10) 0.0469(11) Uani 1 1 d . . . . .
H31 H 0.763064 0.490716 -0.095056 0.056 Uiso 1 1 calc R . . . .
C32 C 0.8181(3) 0.3101(3) -0.08415(9) 0.0385(9) Uani 1 1 d . . . . .
H32 H 0.738922 0.320228 -0.084985 0.046 Uiso 1 1 calc R . . . .
C33 C 1.4588(3) -0.1906(3) 0.00875(8) 0.0297(8) Uani 1 1 d . . . . .
C34 C 1.4486(3) -0.2472(3) 0.03772(8) 0.0357(9) Uani 1 1 d . . . . .
H34 H 1.370952 -0.233674 0.043861 0.043 Uiso 1 1 calc R . . . .
C35 C 1.5493(3) -0.3231(3) 0.05781(9) 0.0399(9) Uani 1 1 d . . . . .
H35 H 1.540083 -0.360908 0.077440 0.048 Uiso 1 1 calc R . . . .
C36 C 1.6625(3) -0.3437(3) 0.04948(9) 0.0404(9) Uani 1 1 d . . . . .
H36 H 1.731419 -0.395667 0.063269 0.048 Uiso 1 1 calc R . . . .
C37 C 1.6752(3) -0.2885(3) 0.02097(9) 0.0375(9) Uani 1 1 d . . . . .
H37 H 1.753077 -0.301729 0.015188 0.045 Uiso 1 1 calc R . . . .
C38 C 1.5747(3) -0.2137(3) 0.00065(8) 0.0340(9) Uani 1 1 d . . . . .
H38 H 1.585023 -0.177598 -0.019115 0.041 Uiso 1 1 calc R . . . .
C39 C 1.3671(3) -0.0133(3) -0.04723(8) 0.0320(8) Uani 1 1 d . . . . .
C40 C 1.3422(3) -0.0102(3) -0.07850(9) 0.0389(9) Uani 1 1 d . . . . .
H40 H 1.311546 -0.059771 -0.084057 0.047 Uiso 1 1 calc R . . . .
C41 C 1.3618(4) 0.0649(4) -0.10157(10) 0.0497(11) Uani 1 1 d . . . . .
H41 H 1.346060 0.065164 -0.122865 0.060 Uiso 1 1 calc R . . . .
C42 C 1.4041(4) 0.1391(4) -0.09383(11) 0.0533(12) Uani 1 1 d . . . . .
H42 H 1.415702 0.191620 -0.109725 0.064 Uiso 1 1 calc R . . . .
C43 C 1.4295(3) 0.1369(3) -0.06298(11) 0.0473(11) Uani 1 1 d . . . . .
H43 H 1.458885 0.187725 -0.057602 0.057 Uiso 1 1 calc R . . . .
C44 C 1.4120(3) 0.0607(3) -0.03982(9) 0.0372(9) Uani 1 1 d . . . . .
H44 H 1.430778 0.058686 -0.018631 0.045 Uiso 1 1 calc R . . . .
C45 C 0.7560(3) 0.0605(3) -0.00606(8) 0.0289(8) Uani 1 1 d . . . . .
C46 C 0.7321(3) 0.1802(3) -0.00889(9) 0.0374(9) Uani 1 1 d . . . . .
H46 H 0.785639 0.202789 -0.019687 0.045 Uiso 1 1 calc R . . . .
C47 C 0.6312(4) 0.2667(4) 0.00383(10) 0.0480(11) Uani 1 1 d . . . . .
H47 H 0.614958 0.348642 0.001343 0.058 Uiso 1 1 calc R . . . .
C48 C 0.5544(4) 0.2352(4) 0.01998(10) 0.0477(11) Uani 1 1 d . . . . .
H48 H 0.485151 0.295278 0.028667 0.057 Uiso 1 1 calc R . . . .
C49 C 0.5776(3) 0.1158(4) 0.02371(9) 0.0383(9) Uani 1 1 d . . . . .
H49 H 0.525296 0.093602 0.035359 0.046 Uiso 1 1 calc R . . . .
C50 C 0.6769(3) 0.0290(3) 0.01046(8) 0.0339(9) Uani 1 1 d . . . . .
H50 H 0.691450 -0.052307 0.012570 0.041 Uiso 1 1 calc R . . . .
C51 C 0.8468(3) -0.1451(3) -0.03751(8) 0.0280(8) Uani 1 1 d . . . . .
C52 C 0.7410(3) -0.0912(3) -0.05611(8) 0.0306(8) Uani 1 1 d . . . . .
H52 H 0.689901 -0.005076 -0.058778 0.037 Uiso 1 1 calc R . . . .
C53 C 0.7084(3) -0.1612(3) -0.07098(8) 0.0342(9) Uani 1 1 d . . . . .
H53 H 0.635844 -0.123031 -0.083809 0.041 Uiso 1 1 calc R . . . .
C54 C 0.7818(3) -0.2862(3) -0.06703(9) 0.0387(9) Uani 1 1 d . . . . .
H54 H 0.759735 -0.334315 -0.077110 0.046 Uiso 1 1 calc R . . . .
C55 C 0.8875(3) -0.3416(3) -0.04843(9) 0.0379(9) Uani 1 1 d . . . . .
H55 H 0.937586 -0.427789 -0.045584 0.046 Uiso 1 1 calc R . . . .
C56 C 0.9206(3) -0.2715(3) -0.03387(8) 0.0339(9) Uani 1 1 d . . . . .
H56 H 0.993991 -0.309910 -0.021354 0.041 Uiso 1 1 calc R . . . .
Li1 Li 1.1265(5) -0.1645(5) -0.03048(15) 0.0367(14) Uani 1 1 d . . . . .
Li2 Li 1.0489(6) 0.0091(6) -0.00329(15) 0.0391(15) Uani 1 1 d . . . . .
P3 P 0.20332(8) 0.31198(8) 0.18563(2) 0.0292(2) Uani 1 1 d . . . . .
P4 P 0.61874(8) 0.30000(8) 0.18114(2) 0.0274(2) Uani 1 1 d . . . . .
N5 N 0.3306(3) 0.2042(3) 0.20121(7) 0.0313(7) Uani 1 1 d . . . . .
N6 N 0.2235(2) 0.4172(2) 0.16695(6) 0.0293(7) Uani 1 1 d . . . . .
N7 N 0.5595(2) 0.2573(3) 0.15698(6) 0.0291(7) Uani 1 1 d . . . . .
N8 N 0.5130(2) 0.3487(3) 0.20507(6) 0.0295(7) Uani 1 1 d . . . . .
C57 C 0.3488(3) 0.0817(3) 0.21314(9) 0.0357(9) Uani 1 1 d . . . . .
H57 H 0.306600 0.060887 0.198009 0.043 Uiso 1 1 calc R . . . .
C58 C 0.2959(4) 0.0750(4) 0.24510(10) 0.0536(12) Uani 1 1 d . . . . .
H58A H 0.332507 0.099600 0.260097 0.080 Uiso 1 1 calc GR . . . .
H58B H 0.313508 -0.008878 0.252268 0.080 Uiso 1 1 calc GR . . . .
H58C H 0.207878 0.129838 0.243347 0.080 Uiso 1 1 calc GR . . . .
C59 C 0.4829(3) -0.0096(3) 0.21403(9) 0.0336(9) Uani 1 1 d . . . . .
C60 C 0.5637(3) -0.0190(3) 0.23652(9) 0.0393(9) Uani 1 1 d . . . . .
H60 H 0.534866 0.035179 0.251509 0.047 Uiso 1 1 calc R . . . .
C61 C 0.6859(4) -0.1059(4) 0.23757(9) 0.0447(10) Uani 1 1 d . . . . .
H61 H 0.739492 -0.111258 0.253329 0.054 Uiso 1 1 calc R . . . .
C62 C 0.7295(4) -0.1842(4) 0.21596(10) 0.0475(11) Uani 1 1 d . . . . .
H62 H 0.812715 -0.245128 0.216961 0.057 Uiso 1 1 calc R . . . .
C63 C 0.6518(4) -0.1733(4) 0.19296(11) 0.0522(11) Uani 1 1 d . . . . .
H63 H 0.682210 -0.225150 0.177456 0.063 Uiso 1 1 calc R . . . .
C64 C 0.5296(4) -0.0879(4) 0.19193(9) 0.0437(10) Uani 1 1 d . . . . .
H64 H 0.477009 -0.082791 0.175924 0.052 Uiso 1 1 calc R . . . .
C65 C 0.1267(3) 0.5467(3) 0.16230(9) 0.0355(9) Uani 1 1 d . . . . .
H65 H 0.089882 0.567567 0.182749 0.043 Uiso 1 1 calc R . . . .
C66 C 0.0258(3) 0.5755(4) 0.13845(10) 0.0504(11) Uani 1 1 d . . . . .
H66A H 0.060416 0.555938 0.118218 0.076 Uiso 1 1 calc GR . . . .
H66B H -0.034955 0.662390 0.136332 0.076 Uiso 1 1 calc GR . . . .
H66C H -0.012760 0.526573 0.145528 0.076 Uiso 1 1 calc GR . . . .
C67 C 0.1833(3) 0.6252(3) 0.15163(9) 0.0372(9) Uani 1 1 d . . . . .
C68 C 0.1684(4) 0.7180(4) 0.16722(13) 0.0646(14) Uani 1 1 d . . . . .
H68 H 0.124419 0.731402 0.185663 0.078 Uiso 1 1 calc R . . . .
C69 C 0.2170(6) 0.7925(4) 0.1562(2) 0.096(2) Uani 1 1 d . . . . .
H69 H 0.206065 0.856388 0.167116 0.116 Uiso 1 1 calc R . . . .
C70 C 0.2815(6) 0.7729(6) 0.1294(2) 0.097(2) Uani 1 1 d . . . . .
H70 H 0.313215 0.824476 0.121511 0.117 Uiso 1 1 calc R . . . .
C71 C 0.2990(5) 0.6801(6) 0.11450(14) 0.0768(17) Uani 1 1 d . . . . .
H71 H 0.345255 0.665251 0.096447 0.092 Uiso 1 1 calc R . . . .
C72 C 0.2500(4) 0.6061(4) 0.12532(10) 0.0515(11) Uani 1 1 d . . . . .
H72 H 0.262691 0.541598 0.114473 0.062 Uiso 1 1 calc R . . . .
C73 C 0.6162(3) 0.2190(3) 0.12759(8) 0.0325(8) Uani 1 1 d . . . . .
H73 H 0.705433 0.186586 0.130541 0.039 Uiso 1 1 calc R . . . .
C74 C 0.5665(4) 0.3254(4) 0.10077(9) 0.0447(10) Uani 1 1 d . . . . .
H74A H 0.478658 0.359611 0.097861 0.067 Uiso 1 1 calc GR . . . .
H74B H 0.605508 0.296468 0.081598 0.067 Uiso 1 1 calc GR . . . .
H74C H 0.583261 0.388533 0.105633 0.067 Uiso 1 1 calc GR . . . .
C75 C 0.5969(3) 0.1179(3) 0.11931(8) 0.0319(8) Uani 1 1 d . . . . .
C76 C 0.4835(3) 0.1291(3) 0.11922(9) 0.0383(9) Uani 1 1 d . . . . .
H76 H 0.417150 0.198866 0.125814 0.046 Uiso 1 1 calc R . . . .
C77 C 0.4639(4) 0.0411(4) 0.10972(9) 0.0439(10) Uani 1 1 d . . . . .
H77 H 0.384554 0.051262 0.109560 0.053 Uiso 1 1 calc R . . . .
C78 C 0.5594(4) -0.0616(4) 0.10047(9) 0.0492(11) Uani 1 1 d . . . . .
H78 H 0.546295 -0.122281 0.093896 0.059 Uiso 1 1 calc R . . . .
C79 C 0.6737(4) -0.0753(4) 0.10086(10) 0.0492(11) Uani 1 1 d . . . . .
H79 H 0.740005 -0.145891 0.094607 0.059 Uiso 1 1 calc R . . . .
C80 C 0.6927(4) 0.0135(3) 0.11032(9) 0.0425(10) Uani 1 1 d . . . . .
H80 H 0.772206 0.002782 0.110664 0.051 Uiso 1 1 calc R . . . .
C81 C 0.5301(3) 0.3625(3) 0.23709(8) 0.0312(8) Uani 1 1 d . . . . .
H81 H 0.613540 0.297001 0.245044 0.037 Uiso 1 1 calc R . . . .
C82 C 0.4394(4) 0.3425(4) 0.25725(9) 0.0472(11) Uani 1 1 d . . . . .
H82A H 0.356777 0.406219 0.250046 0.071 Uiso 1 1 calc GR . . . .
H82B H 0.453919 0.346178 0.279027 0.071 Uiso 1 1 calc GR . . . .
H82C H 0.449369 0.262335 0.255627 0.071 Uiso 1 1 calc GR . . . .
C83 C 0.5175(4) 0.4837(3) 0.24136(9) 0.0375(9) Uani 1 1 d . . . . .
C84 C 0.4233(5) 0.5919(4) 0.22754(10) 0.0607(13) Uani 1 1 d . . . . .
H84 H 0.365925 0.591939 0.213968 0.073 Uiso 1 1 calc R . . . .
C85 C 0.4101(6) 0.7048(4) 0.23318(12) 0.0768(17) Uani 1 1 d . . . . .
H85 H 0.345295 0.780349 0.223362 0.092 Uiso 1 1 calc R . . . .
C86 C 0.4931(6) 0.7012(5) 0.25307(14) 0.0745(16) Uani 1 1 d . . . . .
H86 H 0.486568 0.776147 0.256407 0.089 Uiso 1 1 calc R . . . .
C87 C 0.5851(5) 0.5952(6) 0.26841(14) 0.0768(17) Uani 1 1 d . . . . .
H87 H 0.638542 0.595642 0.283213 0.092 Uiso 1 1 calc R . . . .
C88 C 0.5978(4) 0.4875(4) 0.26169(11) 0.0574(12) Uani 1 1 d . . . . .
H88 H 0.664205 0.412736 0.271332 0.069 Uiso 1 1 calc R . . . .
C89 C 0.0863(3) 0.3767(3) 0.21360(8) 0.0309(8) Uani 1 1 d . . . . .
C90 C 0.1191(3) 0.3946(3) 0.24180(8) 0.0365(9) Uani 1 1 d . . . . .
H90 H 0.202538 0.364308 0.246841 0.044 Uiso 1 1 calc R . . . .
C91 C 0.0351(3) 0.4545(4) 0.26260(9) 0.0420(10) Uani 1 1 d . . . . .
H91 H 0.060122 0.466028 0.281646 0.050 Uiso 1 1 calc R . . . .
C92 C -0.0869(3) 0.4981(4) 0.25560(9) 0.0424(10) Uani 1 1 d . . . . .
H92 H -0.145759 0.539535 0.269893 0.051 Uiso 1 1 calc R . . . .
C93 C -0.1224(3) 0.4814(3) 0.22806(9) 0.0379(9) Uani 1 1 d . . . . .
H93 H -0.205848 0.511215 0.223257 0.046 Uiso 1 1 calc R . . . .
C94 C -0.0363(3) 0.4208(3) 0.20717(9) 0.0340(9) Uani 1 1 d . . . . .
H94 H -0.061621 0.409342 0.188164 0.041 Uiso 1 1 calc R . . . .
C95 C 0.1406(3) 0.2486(3) 0.16121(8) 0.0290(8) Uani 1 1 d . . . . .
C96 C 0.0937(3) 0.1750(3) 0.17441(9) 0.0345(9) Uani 1 1 d . . . . .
H96 H 0.085399 0.165093 0.196306 0.041 Uiso 1 1 calc R . . . .
C97 C 0.0590(3) 0.1160(3) 0.15603(9) 0.0379(9) Uani 1 1 d . . . . .
H97 H 0.027633 0.065657 0.165310 0.045 Uiso 1 1 calc R . . . .
C98 C 0.0703(3) 0.1306(3) 0.12432(10) 0.0406(10) Uani 1 1 d . . . . .
H98 H 0.047817 0.089107 0.111741 0.049 Uiso 1 1 calc R . . . .
C99 C 0.1141(3) 0.2055(3) 0.11061(9) 0.0392(9) Uani 1 1 d . . . . .
H99 H 0.119159 0.217302 0.088613 0.047 Uiso 1 1 calc R . . . .
C100 C 0.1505(3) 0.2631(3) 0.12898(8) 0.0340(9) Uani 1 1 d . . . . .
H100 H 0.182447 0.312841 0.119562 0.041 Uiso 1 1 calc R . . . .
C101 C 0.7616(3) 0.1782(3) 0.19978(8) 0.0294(8) Uani 1 1 d . . . . .
C102 C 0.8005(3) 0.0571(3) 0.19656(9) 0.0371(9) Uani 1 1 d . . . . .
H102 H 0.754586 0.038770 0.183611 0.044 Uiso 1 1 calc R . . . .
C103 C 0.9067(4) -0.0365(4) 0.21237(10) 0.0490(11) Uani 1 1 d . . . . .
H103 H 0.934539 -0.118620 0.209678 0.059 Uiso 1 1 calc R . . . .
C104 C 0.9717(4) -0.0109(4) 0.23188(10) 0.0523(12) Uani 1 1 d . . . . .
H104 H 1.043142 -0.075559 0.242926 0.063 Uiso 1 1 calc R . . . .
C105 C 0.9340(4) 0.1078(4) 0.23552(9) 0.0467(11) Uani 1 1 d . . . . .
H105 H 0.978859 0.125106 0.249100 0.056 Uiso 1 1 calc R . . . .
C106 C 0.8300(3) 0.2017(3) 0.21919(8) 0.0358(9) Uani 1 1 d . . . . .
H106 H 0.805033 0.283740 0.221330 0.043 Uiso 1 1 calc R . . . .
C107 C 0.6605(3) 0.4108(3) 0.16248(8) 0.0288(8) Uani 1 1 d . . . . .
C108 C 0.7686(3) 0.3731(3) 0.14735(8) 0.0341(9) Uani 1 1 d . . . . .
H108 H 0.823186 0.288474 0.147646 0.041 Uiso 1 1 calc R . . . .
C109 C 0.7974(3) 0.4580(4) 0.13185(9) 0.0406(10) Uani 1 1 d . . . . .
H109 H 0.870624 0.431543 0.121235 0.049 Uiso 1 1 calc R . . . .
C110 C 0.7195(4) 0.5810(4) 0.13185(9) 0.0423(10) Uani 1 1 d . . . . .
H110 H 0.740179 0.639090 0.121756 0.051 Uiso 1 1 calc R . . . .
C111 C 0.6120(4) 0.6193(4) 0.14644(9) 0.0423(10) Uani 1 1 d . . . . .
H111 H 0.558046 0.704027 0.146174 0.051 Uiso 1 1 calc R . . . .
C112 C 0.5820(3) 0.5346(3) 0.16159(9) 0.0369(9) Uani 1 1 d . . . . .
H112 H 0.506959 0.561908 0.171403 0.044 Uiso 1 1 calc R . . . .
Li3 Li 0.4855(6) 0.1939(6) 0.19336(17) 0.0494(17) Uani 1 1 d . . . . .
Li4 Li 0.3836(5) 0.4028(6) 0.16886(16) 0.0414(16) Uani 1 1 d . . . . .
P5 P 1.02109(8) -0.34343(8) 0.38300(2) 0.0287(2) Uani 1 1 d . . . . .
P6 P 0.63931(8) 0.08350(8) 0.37976(2) 0.0270(2) Uani 1 1 d . . . . .
N9 N 0.8905(2) -0.3040(2) 0.36875(7) 0.0296(7) Uani 1 1 d . . . . .
N10 N 1.0099(2) -0.2360(2) 0.40020(6) 0.0292(7) Uani 1 1 d . . . . .
N11 N 0.7473(2) 0.0277(2) 0.35677(6) 0.0282(7) Uani 1 1 d . . . . .
N12 N 0.6822(2) -0.0320(2) 0.40628(6) 0.0289(7) Uani 1 1 d . . . . .
C113 C 0.8500(3) -0.3925(3) 0.36524(9) 0.0335(9) Uani 1 1 d . . . . .
H113 H 0.858006 -0.441249 0.386176 0.040 Uiso 1 1 calc R . . . .
C114 C 0.9196(4) -0.4805(4) 0.34257(11) 0.0534(12) Uani 1 1 d . . . . .
H11A H 0.915418 -0.434348 0.322050 0.080 Uiso 1 1 calc GR . . . .
H11B H 0.883876 -0.532225 0.340813 0.080 Uiso 1 1 calc GR . . . .
H11C H 1.004616 -0.531803 0.350197 0.080 Uiso 1 1 calc GR . . . .
C115 C 0.7164(3) -0.3212(3) 0.35447(9) 0.0339(9) Uani 1 1 d . . . . .
C116 C 0.6756(4) -0.2331(4) 0.32816(9) 0.0429(10) Uani 1 1 d . . . . .
H116 H 0.731136 -0.213734 0.317194 0.051 Uiso 1 1 calc R . . . .
C117 C 0.5556(4) -0.1730(4) 0.31766(11) 0.0531(11) Uani 1 1 d . . . . .
H117 H 0.529375 -0.113492 0.299427 0.064 Uiso 1 1 calc R . . . .
C118 C 0.4739(4) -0.1984(4) 0.33332(13) 0.0588(13) Uani 1 1 d . . . . .
H118 H 0.391362 -0.157314 0.325899 0.071 Uiso 1 1 calc R . . . .
C119 C 0.5117(4) -0.2835(5) 0.35973(12) 0.0586(13) Uani 1 1 d . . . . .
H119 H 0.455343 -0.300900 0.370862 0.070 Uiso 1 1 calc R . . . .
C120 C 0.6319(4) -0.3438(4) 0.37014(10) 0.0477(11) Uani 1 1 d . . . . .
H120 H 0.657179 -0.402354 0.388565 0.057 Uiso 1 1 calc R . . . .
C121 C 1.1170(3) -0.2290(3) 0.40944(9) 0.0346(9) Uani 1 1 d . . . . .
H121 H 1.170120 -0.241061 0.391314 0.041 Uiso 1 1 calc R . . . .
C122 C 1.1915(3) -0.3247(3) 0.43731(9) 0.0446(10) Uani 1 1 d . . . . .
H12A H 1.139941 -0.315018 0.455112 0.067 Uiso 1 1 calc GR . . . .
H12B H 1.259454 -0.313873 0.442855 0.067 Uiso 1 1 calc GR . . . .
H12C H 1.222885 -0.406495 0.431837 0.067 Uiso 1 1 calc GR . . . .
C123 C 1.0749(3) -0.1028(3) 0.41764(9) 0.0349(9) Uani 1 1 d . . . . .
C124 C 0.9912(3) -0.0575(3) 0.44015(9) 0.0405(10) Uani 1 1 d . . . . .
H124 H 0.957051 -0.104519 0.449997 0.049 Uiso 1 1 calc R . . . .
C125 C 0.9562(4) 0.0567(4) 0.44858(10) 0.0491(11) Uani 1 1 d . . . . .
H125 H 0.898230 0.086985 0.463950 0.059 Uiso 1 1 calc R . . . .
C126 C 1.0053(4) 0.1243(4) 0.43470(12) 0.0600(13) Uani 1 1 d . . . . .
H126 H 0.982892 0.201019 0.440716 0.072 Uiso 1 1 calc R . . . .
C127 C 1.0876(5) 0.0814(4) 0.41191(13) 0.0677(14) Uani 1 1 d . . . . .
H127 H 1.120922 0.129029 0.401951 0.081 Uiso 1 1 calc R . . . .
C128 C 1.1213(4) -0.0312(4) 0.40364(11) 0.0557(12) Uani 1 1 d . . . . .
H128 H 1.177823 -0.060013 0.387895 0.067 Uiso 1 1 calc R . . . .
C129 C 0.7482(3) 0.0983(3) 0.32658(8) 0.0293(8) Uani 1 1 d . . . . .
H129 H 0.686087 0.185981 0.326464 0.035 Uiso 1 1 calc R . . . .
C130 C 0.7159(4) 0.0524(4) 0.29981(8) 0.0415(10) Uani 1 1 d . . . . .
H13A H 0.775569 -0.033910 0.299831 0.062 Uiso 1 1 calc GR . . . .
H13B H 0.716279 0.100000 0.279966 0.062 Uiso 1 1 calc GR . . . .
H13C H 0.634982 0.061523 0.302420 0.062 Uiso 1 1 calc GR . . . .
C131 C 0.8715(3) 0.0884(3) 0.32231(8) 0.0302(8) Uani 1 1 d . . . . .
C132 C 0.9744(3) -0.0243(3) 0.32459(9) 0.0375(9) Uani 1 1 d . . . . .
H132 H 0.968082 -0.095680 0.330290 0.045 Uiso 1 1 calc R . . . .
C133 C 1.0872(3) -0.0358(4) 0.31873(9) 0.0434(10) Uani 1 1 d . . . . .
H133 H 1.157081 -0.114480 0.320189 0.052 Uiso 1 1 calc R . . . .
C134 C 1.0979(4) 0.0669(4) 0.31078(9) 0.0435(10) Uani 1 1 d . . . . .
H134 H 1.174849 0.059428 0.306358 0.052 Uiso 1 1 calc R . . . .
C135 C 0.9968(4) 0.1802(4) 0.30930(10) 0.0474(11) Uani 1 1 d . . . . .
H135 H 1.004037 0.251354 0.304353 0.057 Uiso 1 1 calc R . . . .
C136 C 0.8837(3) 0.1913(3) 0.31500(9) 0.0394(9) Uani 1 1 d . . . . .
H136 H 0.814154 0.270043 0.313873 0.047 Uiso 1 1 calc R . . . .
C137 C 0.6149(3) -0.0219(3) 0.43493(8) 0.0353(9) Uani 1 1 d . . . . .
H137 H 0.539239 0.059528 0.432101 0.042 Uiso 1 1 calc R . . . .
C138 C 0.6882(4) -0.0296(4) 0.46291(9) 0.0507(11) Uani 1 1 d . . . . .
H13D H 0.764722 -0.107304 0.465529 0.076 Uiso 1 1 calc GR . . . .
H13E H 0.641983 -0.024484 0.481644 0.076 Uiso 1 1 calc GR . . . .
H13F H 0.705334 0.038057 0.459686 0.076 Uiso 1 1 calc GR . . . .
C139 C 0.5784(3) -0.1199(3) 0.44103(8) 0.0326(8) Uani 1 1 d . . . . .
C140 C 0.4599(4) -0.0909(4) 0.44682(9) 0.0465(10) Uani 1 1 d . . . . .
H140 H 0.398883 -0.007997 0.446281 0.056 Uiso 1 1 calc R . . . .
C141 C 0.4299(4) -0.1834(5) 0.45347(10) 0.0561(12) Uani 1 1 d . . . . .
H141 H 0.348344 -0.163504 0.456990 0.067 Uiso 1 1 calc R . . . .
C142 C 0.5195(5) -0.3036(5) 0.45487(10) 0.0582(13) Uani 1 1 d . . . . .
H142 H 0.500100 -0.366850 0.460111 0.070 Uiso 1 1 calc R . . . .
C143 C 0.6348(5) -0.3318(4) 0.44880(10) 0.0517(11) Uani 1 1 d . . . . .
H143 H 0.695674 -0.414892 0.449577 0.062 Uiso 1 1 calc R . . . .
C144 C 0.6650(4) -0.2414(3) 0.44151(9) 0.0401(9) Uani 1 1 d . . . . .
H144 H 0.745996 -0.262593 0.436764 0.048 Uiso 1 1 calc R . . . .
C145 C 1.0809(3) -0.4892(3) 0.40894(8) 0.0293(8) Uani 1 1 d . . . . .
C146 C 1.0320(3) -0.4897(3) 0.43807(8) 0.0354(9) Uani 1 1 d . . . . .
H146 H 0.972404 -0.414779 0.444137 0.043 Uiso 1 1 calc R . . . .
C147 C 1.0689(4) -0.5973(3) 0.45825(9) 0.0405(9) Uani 1 1 d . . . . .
H147 H 1.033347 -0.596056 0.477841 0.049 Uiso 1 1 calc R . . . .
C148 C 1.1571(3) -0.7065(3) 0.45007(9) 0.0400(10) Uani 1 1 d . . . . .
H148 H 1.183278 -0.780301 0.464137 0.048 Uiso 1 1 calc R . . . .
C149 C 1.2069(3) -0.7083(3) 0.42149(9) 0.0390(9) Uani 1 1 d . . . . .
H149 H 1.267690 -0.783458 0.415791 0.047 Uiso 1 1 calc R . . . .
C150 C 1.1688(3) -0.6008(3) 0.40103(9) 0.0332(9) Uani 1 1 d . . . . .
H150 H 1.203081 -0.603214 0.381229 0.040 Uiso 1 1 calc R . . . .
C151 C 1.1344(3) -0.3746(3) 0.35320(8) 0.0325(8) Uani 1 1 d . . . . .
C152 C 1.2568(3) -0.4218(3) 0.36057(9) 0.0354(9) Uani 1 1 d . . . . .
H152 H 1.285799 -0.447866 0.381788 0.043 Uiso 1 1 calc R . . . .
C153 C 1.3371(4) -0.4314(3) 0.33749(11) 0.0450(10) Uani 1 1 d . . . . .
H153 H 1.420379 -0.463104 0.343018 0.054 Uiso 1 1 calc R . . . .
C154 C 1.2976(4) -0.3957(4) 0.30680(11) 0.0495(11) Uani 1 1 d . . . . .
H154 H 1.353063 -0.402573 0.291021 0.059 Uiso 1 1 calc R . . . .
C155 C 1.1773(4) -0.3500(3) 0.29894(10) 0.0487(11) Uani 1 1 d . . . . .
H155 H 1.150019 -0.326086 0.277587 0.058 Uiso 1 1 calc R . . . .
C156 C 1.0948(4) -0.3381(3) 0.32176(9) 0.0382(9) Uani 1 1 d . . . . .
H156 H 1.011492 -0.305294 0.315995 0.046 Uiso 1 1 calc R . . . .
C157 C 0.6237(3) 0.2178(3) 0.39384(8) 0.0284(8) Uani 1 1 d . . . . .
C158 C 0.5235(3) 0.2897(3) 0.41001(8) 0.0353(9) Uani 1 1 d . . . . .
H158 H 0.457737 0.273963 0.411856 0.042 Uiso 1 1 calc R . . . .
C159 C 0.5184(4) 0.3842(3) 0.42346(9) 0.0408(10) Uani 1 1 d . . . . .
H159 H 0.450831 0.431375 0.434986 0.049 Uiso 1 1 calc R . . . .
C160 C 0.6121(4) 0.4087(4) 0.41994(10) 0.0473(11) Uani 1 1 d . . . . .
H160 H 0.608128 0.474503 0.428739 0.057 Uiso 1 1 calc R . . . .
C161 C 0.7116(4) 0.3398(4) 0.40390(11) 0.0501(11) Uani 1 1 d . . . . .
H161 H 0.775652 0.358024 0.401587 0.060 Uiso 1 1 calc R . . . .
C162 C 0.7183(3) 0.2432(3) 0.39107(9) 0.0378(9) Uani 1 1 d . . . . .
H162 H 0.787822 0.194399 0.380349 0.045 Uiso 1 1 calc R . . . .
C163 C 0.4898(3) 0.1382(3) 0.36250(8) 0.0268(8) Uani 1 1 d . . . . .
C164 C 0.4261(3) 0.2531(3) 0.34397(8) 0.0303(8) Uani 1 1 d . . . . .
H164 H 0.460002 0.305414 0.341456 0.036 Uiso 1 1 calc R . . . .
C165 C 0.3151(3) 0.2915(3) 0.32932(9) 0.0352(9) Uani 1 1 d . . . . .
H165 H 0.273583 0.369135 0.316596 0.042 Uiso 1 1 calc R . . . .
C166 C 0.2648(3) 0.2161(4) 0.33332(9) 0.0413(10) Uani 1 1 d . . . . .
H166 H 0.188067 0.242520 0.323439 0.050 Uiso 1 1 calc R . . . .
C167 C 0.3249(3) 0.1034(3) 0.35147(9) 0.0395(9) Uani 1 1 d . . . . .
H167 H 0.289334 0.052617 0.354322 0.047 Uiso 1 1 calc R . . . .
C168 C 0.4379(3) 0.0636(3) 0.36566(8) 0.0327(8) Uani 1 1 d . . . . .
H168 H 0.480120 -0.015511 0.377648 0.039 Uiso 1 1 calc R . . . .
Li5 Li 0.7520(6) -0.1433(5) 0.36963(15) 0.0386(15) Uani 1 1 d . . . . .
Li6 Li 0.8649(6) -0.0767(6) 0.39674(15) 0.0395(15) Uani 1 1 d . . . . .
P7 P 0.43664(8) -0.30471(8) 0.58567(2) 0.0295(2) Uani 1 1 d . . . . .
P8 P 0.83460(8) -0.71576(8) 0.58149(2) 0.0282(2) Uani 1 1 d . . . . .
N13 N 0.4650(3) -0.4384(2) 0.60139(7) 0.0318(7) Uani 1 1 d . . . . .
N14 N 0.5508(2) -0.3172(2) 0.56694(6) 0.0300(7) Uani 1 1 d . . . . .
N15 N 0.7190(2) -0.6479(2) 0.55732(6) 0.0291(7) Uani 1 1 d . . . . .
N16 N 0.7907(2) -0.6195(2) 0.60554(6) 0.0307(7) Uani 1 1 d . . . . .
C169 C 0.3676(3) -0.4611(3) 0.61395(9) 0.0381(9) Uani 1 1 d . . . . .
H169 H 0.295105 -0.414292 0.599040 0.046 Uiso 1 1 calc R . . . .
C170 C 0.3300(4) -0.4215(4) 0.64585(10) 0.0568(12) Uani 1 1 d . . . . .
H17A H 0.400270 -0.465762 0.660742 0.085 Uiso 1 1 calc GR . . . .
H17B H 0.266173 -0.439765 0.653101 0.085 Uiso 1 1 calc GR . . . .
H17C H 0.299279 -0.333595 0.644202 0.085 Uiso 1 1 calc GR . . . .
C171 C 0.4120(3) -0.5969(3) 0.61534(8) 0.0326(9) Uani 1 1 d . . . . .
C172 C 0.4902(3) -0.6846(4) 0.63875(9) 0.0405(10) Uani 1 1 d . . . . .
H172 H 0.519330 -0.660670 0.654797 0.049 Uiso 1 1 calc R . . . .
C173 C 0.5274(4) -0.8067(4) 0.63942(10) 0.0470(10) Uani 1 1 d . . . . .
H173 H 0.582108 -0.865629 0.655700 0.056 Uiso 1 1 calc R . . . .
C174 C 0.4857(4) -0.8432(4) 0.61678(11) 0.0477(11) Uani 1 1 d . . . . .
H174 H 0.509076 -0.926826 0.617667 0.057 Uiso 1 1 calc R . . . .
C175 C 0.4108(4) -0.7591(4) 0.59305(11) 0.0537(12) Uani 1 1 d . . . . .
H175 H 0.383478 -0.784485 0.576981 0.064 Uiso 1 1 calc R . . . .
C176 C 0.3737(4) -0.6361(4) 0.59199(9) 0.0446(10) Uani 1 1 d . . . . .
H176 H 0.321511 -0.578363 0.575152 0.054 Uiso 1 1 calc R . . . .
C177 C 0.5811(3) -0.2188(3) 0.56190(9) 0.0355(9) Uani 1 1 d . . . . .
H177 H 0.578134 -0.189991 0.582295 0.043 Uiso 1 1 calc R . . . .
C178 C 0.4955(4) -0.1088(3) 0.53816(10) 0.0482(11) Uani 1 1 d . . . . .
H17D H 0.495862 -0.135460 0.518077 0.072 Uiso 1 1 calc GR . . . .
H17E H 0.522782 -0.048467 0.535567 0.072 Uiso 1 1 calc GR . . . .
H17F H 0.413093 -0.071952 0.545624 0.072 Uiso 1 1 calc GR . . . .
C179 C 0.7086(3) -0.2703(3) 0.55135(9) 0.0373(9) Uani 1 1 d . . . . .
C180 C 0.7408(4) -0.3261(4) 0.52494(10) 0.0490(11) Uani 1 1 d . . . . .
H180 H 0.681776 -0.333667 0.513982 0.059 Uiso 1 1 calc R . . . .
C181 C 0.8558(5) -0.3709(5) 0.51402(14) 0.0770(16) Uani 1 1 d . . . . .
H181 H 0.875060 -0.409509 0.495923 0.092 Uiso 1 1 calc R . . . .
C182 C 0.9402(5) -0.3605(5) 0.5287(2) 0.092(2) Uani 1 1 d . . . . .
H182 H 1.018639 -0.390026 0.520761 0.110 Uiso 1 1 calc R . . . .
C183 C 0.9146(5) -0.3071(5) 0.5554(2) 0.093(2) Uani 1 1 d . . . . .
H183 H 0.975335 -0.301107 0.566052 0.112 Uiso 1 1 calc R . . . .
C184 C 0.7971(4) -0.2615(4) 0.56682(13) 0.0643(14) Uani 1 1 d . . . . .
H184 H 0.778690 -0.224624 0.585190 0.077 Uiso 1 1 calc R . . . .
C185 C 0.7196(3) -0.6937(3) 0.52780(8) 0.0310(8) Uani 1 1 d . . . . .
H185 H 0.776484 -0.783868 0.531005 0.037 Uiso 1 1 calc R . . . .
C186 C 0.7636(4) -0.6353(4) 0.50118(9) 0.0440(10) Uani 1 1 d . . . . .
H18D H 0.712364 -0.546352 0.498660 0.066 Uiso 1 1 calc GR . . . .
H18E H 0.758885 -0.664182 0.481825 0.066 Uiso 1 1 calc GR . . . .
H18F H 0.847820 -0.657853 0.505962 0.066 Uiso 1 1 calc GR . . . .
C187 C 0.5944(3) -0.6707(3) 0.51932(8) 0.0317(8) Uani 1 1 d . . . . .
C188 C 0.5784(4) -0.7611(4) 0.51002(9) 0.0422(10) Uani 1 1 d . . . . .
H188 H 0.646384 -0.840429 0.510215 0.051 Uiso 1 1 calc R . . . .
C189 C 0.4655(4) -0.7381(4) 0.50046(10) 0.0507(11) Uani 1 1 d . . . . .
H189 H 0.456504 -0.801762 0.494221 0.061 Uiso 1 1 calc R . . . .
C190 C 0.3659(4) -0.6245(4) 0.49983(9) 0.0481(11) Uani 1 1 d . . . . .
H190 H 0.288376 -0.608831 0.492952 0.058 Uiso 1 1 calc R . . . .
C191 C 0.3799(4) -0.5327(4) 0.50940(9) 0.0449(10) Uani 1 1 d . . . . .
H191 H 0.311571 -0.453603 0.509257 0.054 Uiso 1 1 calc R . . . .
C192 C 0.4939(3) -0.5566(3) 0.51917(9) 0.0383(9) Uani 1 1 d . . . . .
H192 H 0.502931 -0.493686 0.525842 0.046 Uiso 1 1 calc R . . . .
C193 C 0.8418(3) -0.6509(3) 0.63757(8) 0.0310(8) Uani 1 1 d . . . . .
H193 H 0.864864 -0.737840 0.645116 0.037 Uiso 1 1 calc R . . . .
C194 C 0.7464(3) -0.5722(4) 0.65845(9) 0.0477(11) Uani 1 1 d . . . . .
H19A H 0.723341 -0.486499 0.651796 0.071 Uiso 1 1 calc GR . . . .
H19B H 0.779381 -0.597463 0.680084 0.071 Uiso 1 1 calc GR . . . .
H19C H 0.674868 -0.581832 0.656984 0.071 Uiso 1 1 calc GR . . . .
C195 C 0.9533(4) -0.6386(4) 0.64131(9) 0.0394(10) Uani 1 1 d . . . . .
C196 C 0.9554(5) -0.5353(5) 0.62876(10) 0.0680(15) Uani 1 1 d . . . . .
H196 H 0.886821 -0.469824 0.616845 0.082 Uiso 1 1 calc R . . . .
C197 C 1.0615(7) -0.5254(7) 0.63359(12) 0.090(2) Uani 1 1 d . . . . .
H197 H 1.065653 -0.455132 0.624519 0.108 Uiso 1 1 calc R . . . .
C198 C 1.1559(6) -0.6203(8) 0.65160(16) 0.089(2) Uani 1 1 d . . . . .
H198 H 1.226932 -0.615366 0.654803 0.106 Uiso 1 1 calc R . . . .
C199 C 1.1530(4) -0.7210(6) 0.66513(16) 0.091(2) Uani 1 1 d . . . . .
H199 H 1.218549 -0.783452 0.678558 0.109 Uiso 1 1 calc R . . . .
C200 C 1.0544(4) -0.7313(4) 0.65916(12) 0.0627(13) Uani 1 1 d . . . . .
H200 H 1.054466 -0.804550 0.667472 0.075 Uiso 1 1 calc R . . . .
C201 C 0.4049(3) -0.2002(3) 0.61380(8) 0.0295(8) Uani 1 1 d . . . . .
C202 C 0.4758(3) -0.2460(3) 0.64126(9) 0.0384(9) Uani 1 1 d . . . . .
H202 H 0.532152 -0.330904 0.645674 0.046 Uiso 1 1 calc R . . . .
C203 C 0.4667(4) -0.1708(4) 0.66263(9) 0.0431(10) Uani 1 1 d . . . . .
H203 H 0.516395 -0.203946 0.681359 0.052 Uiso 1 1 calc R . . . .
C204 C 0.3847(4) -0.0477(3) 0.65627(9) 0.0414(10) Uani 1 1 d . . . . .
H204 H 0.377223 0.004454 0.670738 0.050 Uiso 1 1 calc R . . . .
C205 C 0.3132(3) 0.0000(3) 0.62888(9) 0.0391(9) Uani 1 1 d . . . . .
H205 H 0.257473 0.085045 0.624429 0.047 Uiso 1 1 calc R . . . .
C206 C 0.3227(3) -0.0757(3) 0.60796(9) 0.0361(9) Uani 1 1 d . . . . .
H206 H 0.272414 -0.042257 0.589324 0.043 Uiso 1 1 calc R . . . .
C207 C 0.2955(3) -0.2323(3) 0.56163(8) 0.0310(8) Uani 1 1 d . . . . .
C208 C 0.1833(3) -0.1898(3) 0.57513(9) 0.0342(9) Uani 1 1 d . . . . .
H208 H 0.179114 -0.190583 0.597044 0.041 Uiso 1 1 calc R . . . .
C209 C 0.0778(3) -0.1466(3) 0.55689(9) 0.0365(9) Uani 1 1 d . . . . .
H209 H 0.002120 -0.119244 0.566364 0.044 Uiso 1 1 calc R . . . .
C210 C 0.0829(4) -0.1434(3) 0.52513(9) 0.0415(10) Uani 1 1 d . . . . .
H210 H 0.010615 -0.113739 0.512660 0.050 Uiso 1 1 calc R . . . .
C211 C 0.1925(3) -0.1832(3) 0.51130(9) 0.0402(10) Uani 1 1 d . . . . .
H211 H 0.195575 -0.180317 0.489311 0.048 Uiso 1 1 calc R . . . .
C212 C 0.2984(3) -0.2275(3) 0.52943(9) 0.0353(9) Uani 1 1 d . . . . .
H212 H 0.373685 -0.254939 0.519742 0.042 Uiso 1 1 calc R . . . .
C213 C 0.8666(3) -0.8665(3) 0.59994(8) 0.0305(8) Uani 1 1 d . . . . .
C214 C 0.9711(3) -0.9420(3) 0.61926(8) 0.0359(9) Uani 1 1 d . . . . .
H214 H 1.029736 -0.917476 0.621237 0.043 Uiso 1 1 calc R . . . .
C215 C 0.9900(4) -1.0518(3) 0.63547(9) 0.0444(10) Uani 1 1 d . . . . .
H215 H 1.060877 -1.101846 0.648732 0.053 Uiso 1 1 calc R . . . .
C216 C 0.9060(4) -1.0889(4) 0.63245(10) 0.0472(11) Uani 1 1 d . . . . .
H216 H 0.919473 -1.164795 0.643551 0.057 Uiso 1 1 calc R . . . .
C217 C 0.8035(4) -1.0169(4) 0.61354(10) 0.0483(11) Uani 1 1 d . . . . .
H217 H 0.746204 -1.043145 0.611482 0.058 Uiso 1 1 calc R . . . .
C218 C 0.7825(3) -0.9048(3) 0.59722(9) 0.0370(9) Uani 1 1 d . . . . .
H218 H 0.710708 -0.854752 0.584261 0.044 Uiso 1 1 calc R . . . .
C219 C 0.9765(3) -0.7487(3) 0.56332(8) 0.0308(8) Uani 1 1 d . . . . .
C220 C 1.0226(3) -0.6706(3) 0.56277(9) 0.0367(9) Uani 1 1 d . . . . .
H220 H 0.981246 -0.600050 0.572672 0.044 Uiso 1 1 calc R . . . .
C221 C 1.1286(4) -0.6936(4) 0.54797(9) 0.0430(10) Uani 1 1 d . . . . .
H221 H 1.159164 -0.638956 0.547738 0.052 Uiso 1 1 calc R . . . .
C222 C 1.1896(3) -0.7961(4) 0.53358(9) 0.0427(10) Uani 1 1 d . . . . .
H222 H 1.263406 -0.813314 0.523960 0.051 Uiso 1 1 calc R . . . .
C223 C 1.1430(3) -0.8730(3) 0.53324(9) 0.0402(10) Uani 1 1 d . . . . .
H223 H 1.183095 -0.941940 0.522705 0.048 Uiso 1 1 calc R . . . .
C224 C 1.0378(3) -0.8501(3) 0.54822(9) 0.0360(9) Uani 1 1 d . . . . .
H224 H 1.007048 -0.904494 0.548193 0.043 Uiso 1 1 calc R . . . .
Li7 Li 0.6049(6) -0.5895(6) 0.59419(16) 0.0434(16) Uani 1 1 d . . . . .
Li8 Li 0.6955(6) -0.4758(6) 0.56880(15) 0.0396(15) Uani 1 1 d . . . . .
P9 P 0.73909(8) -0.21915(8) 0.78417(2) 0.0302(2) Uani 1 1 d . . . . .
P10 P 0.75612(8) 0.18065(8) 0.78215(2) 0.0272(2) Uani 1 1 d . . . . .
N17 N 0.6366(3) -0.0868(3) 0.76892(7) 0.0308(7) Uani 1 1 d . . . . .
N18 N 0.8461(2) -0.2078(2) 0.79903(7) 0.0306(7) Uani 1 1 d . . . . .
N19 N 0.8068(2) 0.0813(2) 0.75877(6) 0.0295(7) Uani 1 1 d . . . . .
N20 N 0.6934(3) 0.1252(3) 0.80633(6) 0.0303(7) Uani 1 1 d . . . . .
C225 C 0.5075(3) -0.0542(3) 0.76708(9) 0.0358(9) Uani 1 1 d . . . . .
H225 H 0.485216 -0.077669 0.788226 0.043 Uiso 1 1 calc R . . . .
C226 C 0.4784(4) -0.1162(4) 0.74387(11) 0.0565(12) Uani 1 1 d . . . . .
H22A H 0.497659 -0.092414 0.722905 0.085 Uiso 1 1 calc GR . . . .
H22B H 0.391946 -0.091188 0.744079 0.085 Uiso 1 1 calc GR . . . .
H22C H 0.526821 -0.204996 0.749702 0.085 Uiso 1 1 calc GR . . . .
C227 C 0.4301(3) 0.0828(3) 0.75793(9) 0.0361(9) Uani 1 1 d . . . . .
C228 C 0.3343(4) 0.1516(4) 0.77531(10) 0.0504(11) Uani 1 1 d . . . . .
H228 H 0.320521 0.112822 0.794155 0.060 Uiso 1 1 calc R . . . .
C229 C 0.2577(4) 0.2752(5) 0.76610(13) 0.0628(13) Uani 1 1 d . . . . .
H229 H 0.192159 0.320136 0.778467 0.075 Uiso 1 1 calc R . . . .
C230 C 0.2765(4) 0.3323(4) 0.73934(14) 0.0627(14) Uani 1 1 d . . . . .
H230 H 0.223489 0.416901 0.732719 0.075 Uiso 1 1 calc R . . . .
C231 C 0.3722(4) 0.2670(4) 0.72199(12) 0.0592(12) Uani 1 1 d . . . . .
H231 H 0.386330 0.307231 0.703476 0.071 Uiso 1 1 calc R . . . .
C232 C 0.4491(4) 0.1429(4) 0.73106(10) 0.0472(10) Uani 1 1 d . . . . .
H232 H 0.515238 0.098957 0.718727 0.057 Uiso 1 1 calc R . . . .
C233 C 0.9649(3) -0.3162(3) 0.80910(9) 0.0351(9) Uani 1 1 d . . . . .
H233 H 0.990457 -0.369458 0.792485 0.042 Uiso 1 1 calc R . . . .
C234 C 0.9621(4) -0.3912(4) 0.83968(10) 0.0503(11) Uani 1 1 d . . . . .
H23A H 0.930749 -0.338745 0.855895 0.075 Uiso 1 1 calc GR . . . .
H23B H 1.044451 -0.457889 0.846069 0.075 Uiso 1 1 calc GR . . . .
H23C H 0.909460 -0.425200 0.836688 0.075 Uiso 1 1 calc GR . . . .
C235 C 1.0572(3) -0.2749(3) 0.81216(8) 0.0332(9) Uani 1 1 d . . . . .
C236 C 1.0478(3) -0.2024(3) 0.83436(9) 0.0396(9) Uani 1 1 d . . . . .
H236 H 0.980983 -0.175900 0.847455 0.047 Uiso 1 1 calc R . . . .
C237 C 1.1343(4) -0.1688(4) 0.83755(10) 0.0462(10) Uani 1 1 d . . . . .
H237 H 1.126408 -0.119080 0.852747 0.055 Uiso 1 1 calc R . . . .
C238 C 1.2317(4) -0.2066(4) 0.81893(10) 0.0462(10) Uani 1 1 d . . . . .
H238 H 1.292075 -0.184793 0.821533 0.055 Uiso 1 1 calc R . . . .
C239 C 1.2414(4) -0.2760(4) 0.79653(10) 0.0460(10) Uani 1 1 d . . . . .
H239 H 1.307600 -0.300795 0.783228 0.055 Uiso 1 1 calc R . . . .
C240 C 1.1554(3) -0.3097(3) 0.79333(9) 0.0385(9) Uani 1 1 d . . . . .
H240 H 1.163417 -0.358181 0.777804 0.046 Uiso 1 1 calc R . . . .
C241 C 0.8507(3) 0.1024(3) 0.72781(8) 0.0325(8) Uani 1 1 d . . . . .
H241 H 0.873412 0.167104 0.727762 0.039 Uiso 1 1 calc R . . . .
C242 C 0.7527(4) 0.1444(4) 0.70247(9) 0.0467(10) Uani 1 1 d . . . . .
H24A H 0.725210 0.084479 0.703393 0.070 Uiso 1 1 calc GR . . . .
H24B H 0.785206 0.152162 0.682046 0.070 Uiso 1 1 calc GR . . . .
H24C H 0.684132 0.223609 0.705558 0.070 Uiso 1 1 calc GR . . . .
C243 C 0.9626(3) -0.0150(3) 0.72212(8) 0.0320(8) Uani 1 1 d . . . . .
C244 C 1.0735(3) -0.0210(4) 0.71658(9) 0.0432(10) Uani 1 1 d . . . . .
H244 H 1.081547 0.048691 0.717412 0.052 Uiso 1 1 calc R . . . .
C245 C 1.1731(4) -0.1280(4) 0.70981(10) 0.0541(12) Uani 1 1 d . . . . .
H245 H 1.248410 -0.130870 0.706011 0.065 Uiso 1 1 calc R . . . .
C246 C 1.1626(4) -0.2296(4) 0.70863(9) 0.0482(11) Uani 1 1 d . . . . .
H246 H 1.230261 -0.302311 0.703759 0.058 Uiso 1 1 calc R . . . .
C247 C 1.0539(4) -0.2253(4) 0.71451(9) 0.0453(10) Uani 1 1 d . . . . .
H247 H 1.046371 -0.295471 0.713905 0.054 Uiso 1 1 calc R . . . .
C248 C 0.9559(3) -0.1194(3) 0.72129(9) 0.0372(9) Uani 1 1 d . . . . .
H248 H 0.881426 -0.118055 0.725517 0.045 Uiso 1 1 calc R . . . .
C249 C 0.6725(3) 0.1465(3) 0.83870(8) 0.0296(8) Uani 1 1 d . . . . .
H249 H 0.738646 0.158566 0.846398 0.036 Uiso 1 1 calc R . . . .
C250 C 0.6799(4) 0.0334(3) 0.85853(9) 0.0435(10) Uani 1 1 d . . . . .
H25A H 0.615614 0.020040 0.851339 0.065 Uiso 1 1 calc GR . . . .
H25B H 0.669595 0.045652 0.880424 0.065 Uiso 1 1 calc GR . . . .
H25C H 0.759128 -0.037849 0.856538 0.065 Uiso 1 1 calc GR . . . .
C251 C 0.5511(3) 0.2565(3) 0.84380(8) 0.0298(8) Uani 1 1 d . . . . .
C252 C 0.5417(4) 0.3283(4) 0.86568(10) 0.0437(10) Uani 1 1 d . . . . .
H252 H 0.613038 0.312623 0.876605 0.052 Uiso 1 1 calc R . . . .
C253 C 0.4304(4) 0.4231(4) 0.87212(11) 0.0517(11) Uani 1 1 d . . . . .
H253 H 0.425865 0.470356 0.887637 0.062 Uiso 1 1 calc R . . . .
C254 C 0.3278(4) 0.4483(4) 0.85622(10) 0.0539(12) Uani 1 1 d . . . . .
H254 H 0.251666 0.514251 0.860274 0.065 Uiso 1 1 calc R . . . .
C255 C 0.3347(4) 0.3780(4) 0.83427(10) 0.0597(13) Uani 1 1 d . . . . .
H255 H 0.263191 0.395139 0.823145 0.072 Uiso 1 1 calc R . . . .
C256 C 0.4454(3) 0.2825(4) 0.82840(9) 0.0453(10) Uani 1 1 d . . . . .
H256 H 0.449018 0.233644 0.813421 0.054 Uiso 1 1 calc R . . . .
C257 C 0.8016(3) -0.3252(3) 0.75591(9) 0.0335(9) Uani 1 1 d . . . . .
C258 C 0.8782(3) -0.4503(3) 0.76443(10) 0.0399(9) Uani 1 1 d . . . . .
H258 H 0.890770 -0.484792 0.785844 0.048 Uiso 1 1 calc R . . . .
C259 C 0.9362(4) -0.5250(4) 0.74228(11) 0.0475(11) Uani 1 1 d . . . . .
H259 H 0.988315 -0.609998 0.748555 0.057 Uiso 1 1 calc R . . . .
C260 C 0.9187(4) -0.4765(5) 0.71116(11) 0.0535(12) Uani 1 1 d . . . . .
H260 H 0.959089 -0.528157 0.696023 0.064 Uiso 1 1 calc R . . . .
C261 C 0.8424(4) -0.3525(5) 0.70181(10) 0.0524(12) Uani 1 1 d . . . . .
H261 H 0.829673 -0.319036 0.680306 0.063 Uiso 1 1 calc R . . . .
C262 C 0.7850(4) -0.2779(4) 0.72408(9) 0.0416(10) Uani 1 1 d . . . . .
H262 H 0.733260 -0.192921 0.717659 0.050 Uiso 1 1 calc R . . . .
C263 C 0.6717(3) -0.2852(3) 0.81259(8) 0.0314(8) Uani 1 1 d . . . . .
C264 C 0.6326(3) -0.3656(3) 0.80649(9) 0.0355(9) Uani 1 1 d . . . . .
H264 H 0.650554 -0.397444 0.787362 0.043 Uiso 1 1 calc R . . . .
C265 C 0.5678(3) -0.3993(3) 0.82817(9) 0.0378(9) Uani 1 1 d . . . . .
H265 H 0.541689 -0.453884 0.823744 0.045 Uiso 1 1 calc R . . . .
C266 C 0.5413(3) -0.3540(3) 0.85594(9) 0.0406(9) Uani 1 1 d . . . . .
H266 H 0.497032 -0.377302 0.870673 0.049 Uiso 1 1 calc R . . . .
C267 C 0.5793(3) -0.2744(3) 0.86240(9) 0.0392(9) Uani 1 1 d . . . . .
H267 H 0.561121 -0.243059 0.881603 0.047 Uiso 1 1 calc R . . . .
C268 C 0.6435(3) -0.2405(3) 0.84101(8) 0.0357(9) Uani 1 1 d . . . . .
H268 H 0.669083 -0.185738 0.845670 0.043 Uiso 1 1 calc R . . . .
C269 C 0.8712(3) 0.1992(3) 0.80040(8) 0.0305(8) Uani 1 1 d . . . . .
C270 C 0.9930(3) 0.1181(3) 0.79763(10) 0.0435(10) Uani 1 1 d . . . . .
H270 H 1.016333 0.055770 0.785054 0.052 Uiso 1 1 calc R . . . .
C271 C 1.0814(4) 0.1280(4) 0.81330(13) 0.0630(13) Uani 1 1 d . . . . .
H271 H 1.164757 0.071992 0.811370 0.076 Uiso 1 1 calc R . . . .
C272 C 1.0494(4) 0.2171(5) 0.83136(12) 0.0614(13) Uani 1 1 d . . . . .
H272 H 1.110358 0.223097 0.841883 0.074 Uiso 1 1 calc R . . . .
C273 C 0.9282(4) 0.2989(4) 0.83439(10) 0.0515(12) Uani 1 1 d . . . . .
H273 H 0.905530 0.361279 0.846918 0.062 Uiso 1 1 calc R . . . .
C274 C 0.8404(4) 0.2890(3) 0.81902(9) 0.0390(9) Uani 1 1 d . . . . .
H274 H 0.757194 0.344812 0.821242 0.047 Uiso 1 1 calc R . . . .
C275 C 0.6565(3) 0.3335(3) 0.76189(8) 0.0275(8) Uani 1 1 d . . . . .
C276 C 0.7012(3) 0.4072(3) 0.74763(8) 0.0327(8) Uani 1 1 d . . . . .
H276 H 0.785690 0.379215 0.749485 0.039 Uiso 1 1 calc R . . . .
C277 C 0.6243(3) 0.5215(3) 0.73066(8) 0.0357(9) Uani 1 1 d . . . . .
H277 H 0.656498 0.570587 0.720966 0.043 Uiso 1 1 calc R . . . .
C278 C 0.5018(3) 0.5632(3) 0.72796(9) 0.0415(10) Uani 1 1 d . . . . .
H278 H 0.449125 0.641119 0.716408 0.050 Uiso 1 1 calc R . . . .
C279 C 0.4561(4) 0.4918(4) 0.74199(10) 0.0511(11) Uani 1 1 d . . . . .
H279 H 0.371395 0.520735 0.740263 0.061 Uiso 1 1 calc R . . . .
C280 C 0.5331(3) 0.3772(3) 0.75875(10) 0.0437(10) Uani 1 1 d . . . . .
H280 H 0.500301 0.328224 0.768179 0.052 Uiso 1 1 calc R . . . .
Li9 Li 0.6585(6) 0.0500(6) 0.77312(17) 0.0498(18) Uani 1 1 d . . . . .
Li10 Li 0.8662(8) -0.0657(7) 0.7913(2) 0.078(3) Uani 1 1 d . . . . .

loop_
_atom_site_aniso_label
_atom_site_aniso_U_11
_atom_site_aniso_U_22
_atom_site_aniso_U_33
_atom_site_aniso_U_23
_atom_site_aniso_U_13
_atom_site_aniso_U_12
P1 0.0265(5) 0.0312(5) 0.0284(5) -0.0049(4) 0.0023(4) -0.0153(4)
P2 0.0246(5) 0.0238(5) 0.0310(5) -0.0046(4) 0.0016(4) -0.0122(4)
N1 0.0251(16) 0.0278(16) 0.0320(17) -0.0068(13) 0.0045(13) -0.0121(13)
N2 0.0255(16) 0.0289(16) 0.0324(17) -0.0086(13) 0.0026(13) -0.0136(13)
N3 0.0260(16) 0.0293(16) 0.0290(16) -0.0014(13) 0.0008(13) -0.0135(13)
N4 0.0270(16) 0.0263(16) 0.0295(16) 0.0014(13) -0.0036(13) -0.0142(13)
C1 0.030(2) 0.035(2) 0.035(2) -0.0107(17) 0.0035(16) -0.0133(17)
C2 0.041(2) 0.057(3) 0.069(3) -0.035(2) 0.021(2) -0.027(2)
C3 0.032(2) 0.028(2) 0.033(2) -0.0086(17) 0.0039(17) -0.0116(17)
C4 0.039(2) 0.035(2) 0.042(2) -0.0100(18) 0.0018(19) -0.0166(19)
C5 0.041(2) 0.055(3) 0.053(3) -0.025(2) 0.001(2) -0.018(2)
C6 0.055(3) 0.056(3) 0.077(3) -0.036(3) 0.019(3) -0.035(3)
C7 0.072(3) 0.034(2) 0.073(3) -0.017(2) 0.021(3) -0.031(2)
C8 0.055(3) 0.037(2) 0.046(3) -0.008(2) 0.006(2) -0.019(2)
C9 0.033(2) 0.038(2) 0.038(2) -0.0139(17) 0.0074(17) -0.0218(18)
C10 0.034(2) 0.054(3) 0.054(3) -0.024(2) 0.0033(19) -0.025(2)
C11 0.032(2) 0.035(2) 0.044(2) -0.0178(18) 0.0045(18) -0.0174(18)
C12 0.037(2) 0.044(2) 0.037(2) -0.0143(19) 0.0057(18) -0.020(2)
C13 0.039(2) 0.058(3) 0.057(3) -0.028(2) 0.015(2) -0.026(2)
C14 0.038(2) 0.052(3) 0.081(4) -0.033(3) 0.010(2) -0.013(2)
C15 0.050(3) 0.040(3) 0.092(4) -0.015(3) 0.014(3) -0.011(2)
C16 0.051(3) 0.038(2) 0.066(3) -0.012(2) 0.012(2) -0.018(2)
C17 0.029(2) 0.035(2) 0.036(2) 0.0011(17) 0.0033(17) -0.0142(17)
C18 0.063(3) 0.035(2) 0.033(2) -0.0042(18) 0.015(2) -0.012(2)
C19 0.037(2) 0.030(2) 0.0236(19) 0.0008(15) -0.0020(16) -0.0155(17)
C20 0.053(3) 0.045(3) 0.040(2) 0.006(2) -0.007(2) -0.029(2)
C21 0.088(4) 0.036(3) 0.041(3) 0.003(2) 0.001(2) -0.036(3)
C22 0.066(3) 0.037(2) 0.037(2) -0.004(2) 0.007(2) -0.011(2)
C23 0.044(3) 0.045(3) 0.044(3) -0.004(2) 0.002(2) -0.008(2)
C24 0.037(2) 0.035(2) 0.038(2) -0.0049(18) 0.0010(18) -0.0150(19)
C25 0.0265(19) 0.033(2) 0.031(2) -0.0026(16) -0.0008(16) -0.0152(16)
C26 0.051(2) 0.036(2) 0.034(2) -0.0057(17) -0.0008(18) -0.023(2)
C27 0.034(2) 0.0274(19) 0.0225(18) -0.0024(15) -0.0013(15) -0.0158(17)
C28 0.035(2) 0.028(2) 0.045(2) 0.0005(17) -0.0005(18) -0.0160(18)
C29 0.044(2) 0.043(2) 0.052(3) -0.008(2) 0.006(2) -0.029(2)
C30 0.062(3) 0.036(2) 0.040(2) -0.0066(18) 0.000(2) -0.033(2)
C31 0.054(3) 0.028(2) 0.054(3) -0.0023(19) -0.011(2) -0.017(2)
C32 0.038(2) 0.031(2) 0.045(2) -0.0060(18) -0.0088(19) -0.0153(19)
C33 0.028(2) 0.032(2) 0.033(2) -0.0069(16) 0.0040(16) -0.0176(17)
C34 0.035(2) 0.045(2) 0.033(2) -0.0064(18) 0.0057(18) -0.0250(19)
C35 0.040(2) 0.046(2) 0.031(2) 0.0044(18) 0.0005(18) -0.023(2)
C36 0.035(2) 0.039(2) 0.040(2) -0.0012(19) -0.0061(18) -0.0136(19)
C37 0.026(2) 0.041(2) 0.041(2) -0.0054(19) 0.0035(18) -0.0133(18)
C38 0.036(2) 0.034(2) 0.032(2) -0.0019(17) 0.0036(18) -0.0186(18)
C39 0.0242(19) 0.033(2) 0.033(2) -0.0048(16) 0.0037(16) -0.0100(17)
C40 0.033(2) 0.042(2) 0.037(2) -0.0038(18) 0.0059(17) -0.0158(19)
C41 0.043(2) 0.055(3) 0.036(2) 0.008(2) 0.0019(19) -0.017(2)
C42 0.041(2) 0.044(3) 0.058(3) 0.011(2) 0.014(2) -0.014(2)
C43 0.037(2) 0.032(2) 0.070(3) -0.004(2) 0.013(2) -0.0166(19)
C44 0.030(2) 0.037(2) 0.044(2) -0.0059(19) 0.0088(18) -0.0175(18)
C45 0.0256(19) 0.031(2) 0.031(2) -0.0053(16) -0.0016(16) -0.0135(16)
C46 0.035(2) 0.033(2) 0.049(2) -0.0107(18) 0.0034(19) -0.0187(18)
C47 0.040(2) 0.029(2) 0.072(3) -0.018(2) 0.005(2) -0.012(2)
C48 0.034(2) 0.046(3) 0.054(3) -0.022(2) 0.008(2) -0.009(2)
C49 0.029(2) 0.049(3) 0.036(2) -0.0082(19) 0.0043(17) -0.0180(19)
C50 0.032(2) 0.033(2) 0.037(2) -0.0069(17) 0.0011(17) -0.0158(18)
C51 0.0267(19) 0.0257(19) 0.032(2) -0.0041(16) 0.0049(16) -0.0137(16)
C52 0.032(2) 0.0289(19) 0.035(2) -0.0054(16) 0.0033(17) -0.0183(17)
C53 0.031(2) 0.042(2) 0.036(2) -0.0068(18) 0.0047(17) -0.0229(19)
C54 0.046(2) 0.035(2) 0.044(2) -0.0119(18) 0.003(2) -0.025(2)
C55 0.043(2) 0.028(2) 0.044(2) -0.0110(18) 0.0059(19) -0.0176(19)
C56 0.035(2) 0.031(2) 0.035(2) -0.0058(17) 0.0034(17) -0.0157(18)
Li1 0.030(3) 0.036(3) 0.044(4) -0.008(3) 0.005(3) -0.015(3)
Li2 0.042(4) 0.039(4) 0.046(4) -0.010(3) 0.000(3) -0.026(3)
P3 0.0275(5) 0.0316(5) 0.0297(5) -0.0037(4) 0.0030(4) -0.0160(4)
P4 0.0276(5) 0.0285(5) 0.0284(5) -0.0051(4) 0.0024(4) -0.0154(4)
N5 0.0317(16) 0.0295(16) 0.0346(17) -0.0016(13) 0.0020(13) -0.0174(14)
N6 0.0276(16) 0.0275(16) 0.0321(17) -0.0013(13) 0.0028(13) -0.0140(14)
N7 0.0297(16) 0.0342(17) 0.0257(16) -0.0094(13) 0.0052(13) -0.0166(14)
N8 0.0315(16) 0.0363(17) 0.0242(16) -0.0094(13) 0.0046(13) -0.0183(14)
C57 0.035(2) 0.032(2) 0.038(2) 0.0022(17) 0.0034(17) -0.0168(18)
C58 0.047(3) 0.046(3) 0.053(3) 0.013(2) 0.013(2) -0.017(2)
C59 0.036(2) 0.028(2) 0.036(2) 0.0040(17) 0.0028(18) -0.0178(18)
C60 0.042(2) 0.038(2) 0.041(2) -0.0106(18) 0.0054(19) -0.021(2)
C61 0.043(2) 0.044(2) 0.044(3) 0.000(2) -0.009(2) -0.020(2)
C62 0.034(2) 0.033(2) 0.069(3) -0.005(2) 0.000(2) -0.0122(19)
C63 0.046(3) 0.046(3) 0.069(3) -0.028(2) 0.017(2) -0.022(2)
C64 0.043(2) 0.049(3) 0.044(2) -0.013(2) 0.001(2) -0.026(2)
C65 0.034(2) 0.034(2) 0.033(2) 0.0014(17) -0.0008(17) -0.0135(18)
C66 0.036(2) 0.046(2) 0.064(3) 0.011(2) -0.012(2) -0.021(2)
C67 0.034(2) 0.028(2) 0.044(2) 0.0007(18) -0.0045(19) -0.0124(18)
C68 0.053(3) 0.038(3) 0.098(4) -0.018(3) 0.002(3) -0.016(2)
C69 0.075(4) 0.028(3) 0.182(8) -0.001(4) -0.032(5) -0.024(3)
C70 0.066(4) 0.064(4) 0.160(7) 0.050(4) -0.042(4) -0.046(3)
C71 0.057(3) 0.082(4) 0.090(4) 0.032(3) -0.008(3) -0.044(3)
C72 0.052(3) 0.060(3) 0.047(3) 0.006(2) 0.000(2) -0.035(2)
C73 0.033(2) 0.038(2) 0.028(2) -0.0048(17) 0.0014(16) -0.0192(18)
C74 0.059(3) 0.051(3) 0.031(2) -0.0041(19) -0.0007(19) -0.033(2)
C75 0.038(2) 0.033(2) 0.0256(19) -0.0053(16) -0.0001(16) -0.0183(18)
C76 0.037(2) 0.040(2) 0.038(2) -0.0101(18) 0.0013(18) -0.0187(19)
C77 0.050(3) 0.047(3) 0.043(2) -0.010(2) -0.002(2) -0.030(2)
C78 0.072(3) 0.042(3) 0.041(2) -0.012(2) 0.002(2) -0.033(2)
C79 0.056(3) 0.036(2) 0.054(3) -0.016(2) 0.010(2) -0.021(2)
C80 0.041(2) 0.042(2) 0.044(2) -0.0125(19) 0.0093(19) -0.019(2)
C81 0.033(2) 0.030(2) 0.030(2) -0.0053(16) 0.0014(16) -0.0148(17)
C82 0.070(3) 0.056(3) 0.036(2) -0.016(2) 0.017(2) -0.045(2)
C83 0.049(2) 0.037(2) 0.033(2) -0.0131(18) 0.0179(19) -0.025(2)
C84 0.090(4) 0.039(3) 0.037(3) -0.010(2) 0.009(2) -0.018(3)
C85 0.120(5) 0.044(3) 0.046(3) -0.005(2) 0.021(3) -0.027(3)
C86 0.113(5) 0.062(4) 0.073(4) -0.020(3) 0.036(4) -0.062(4)
C87 0.070(4) 0.088(4) 0.106(5) -0.056(4) 0.032(3) -0.056(3)
C88 0.044(3) 0.061(3) 0.084(4) -0.040(3) 0.017(2) -0.032(2)
C89 0.031(2) 0.031(2) 0.030(2) -0.0018(16) 0.0027(16) -0.0152(17)
C90 0.031(2) 0.043(2) 0.035(2) -0.0063(18) 0.0021(17) -0.0184(18)
C91 0.043(2) 0.048(2) 0.035(2) -0.0125(19) 0.0042(19) -0.021(2)
C92 0.035(2) 0.043(2) 0.045(2) -0.0165(19) 0.0138(19) -0.0141(19)
C93 0.028(2) 0.041(2) 0.041(2) -0.0091(19) 0.0059(18) -0.0130(18)
C94 0.034(2) 0.035(2) 0.035(2) -0.0065(17) 0.0005(17) -0.0187(18)
C95 0.0272(19) 0.0283(19) 0.030(2) -0.0048(16) 0.0037(16) -0.0130(16)
C96 0.035(2) 0.035(2) 0.035(2) -0.0048(17) 0.0063(17) -0.0188(18)
C97 0.032(2) 0.035(2) 0.049(3) -0.0062(19) 0.0047(18) -0.0186(18)
C98 0.043(2) 0.037(2) 0.047(3) -0.0131(19) 0.0015(19) -0.022(2)
C99 0.044(2) 0.042(2) 0.037(2) -0.0105(19) 0.0075(19) -0.024(2)
C100 0.034(2) 0.035(2) 0.035(2) -0.0080(17) 0.0081(17) -0.0184(18)
C101 0.0295(19) 0.032(2) 0.0279(19) -0.0034(16) 0.0034(16) -0.0170(17)
C102 0.035(2) 0.035(2) 0.043(2) -0.0048(18) 0.0045(18) -0.0186(19)
C103 0.037(2) 0.035(2) 0.063(3) 0.004(2) 0.003(2) -0.012(2)
C104 0.035(2) 0.054(3) 0.049(3) 0.014(2) -0.001(2) -0.013(2)
C105 0.036(2) 0.065(3) 0.034(2) 0.003(2) 0.0001(19) -0.024(2)
C106 0.036(2) 0.041(2) 0.034(2) -0.0044(18) 0.0050(18) -0.0215(19)
C107 0.029(2) 0.029(2) 0.030(2) -0.0032(16) -0.0016(16) -0.0163(17)
C108 0.031(2) 0.034(2) 0.038(2) -0.0012(17) 0.0003(17) -0.0169(17)
C109 0.035(2) 0.051(3) 0.042(2) 0.000(2) -0.0026(18) -0.028(2)
C110 0.050(3) 0.045(3) 0.041(2) 0.007(2) -0.010(2) -0.033(2)
C111 0.053(3) 0.032(2) 0.045(2) -0.0026(19) -0.005(2) -0.024(2)
C112 0.041(2) 0.038(2) 0.037(2) -0.0049(18) 0.0006(18) -0.0228(19)
Li3 0.048(4) 0.047(4) 0.060(5) -0.005(3) 0.007(4) -0.030(4)
Li4 0.033(3) 0.041(4) 0.050(4) -0.005(3) -0.002(3) -0.019(3)
P5 0.0312(5) 0.0245(5) 0.0285(5) -0.0066(4) 0.0026(4) -0.0118(4)
P6 0.0274(5) 0.0228(5) 0.0320(5) -0.0055(4) 0.0027(4) -0.0131(4)
N9 0.0321(17) 0.0257(16) 0.0313(17) -0.0088(13) 0.0004(13) -0.0133(14)
N10 0.0282(16) 0.0258(16) 0.0320(17) -0.0077(13) -0.0005(13) -0.0112(13)
N11 0.0275(16) 0.0260(15) 0.0294(16) -0.0023(13) 0.0041(13) -0.0127(13)
N12 0.0306(16) 0.0250(16) 0.0305(16) -0.0058(13) 0.0058(13) -0.0131(14)
C113 0.041(2) 0.028(2) 0.035(2) -0.0092(16) 0.0002(17) -0.0189(18)
C114 0.048(3) 0.042(2) 0.072(3) -0.030(2) -0.002(2) -0.017(2)
C115 0.040(2) 0.032(2) 0.036(2) -0.0133(17) 0.0004(18) -0.0204(18)
C116 0.047(3) 0.044(2) 0.041(2) 0.000(2) -0.001(2) -0.026(2)
C117 0.052(3) 0.050(3) 0.056(3) 0.001(2) -0.017(2) -0.026(2)
C118 0.038(3) 0.057(3) 0.082(4) -0.025(3) -0.007(3) -0.021(2)
C119 0.049(3) 0.071(3) 0.075(4) -0.021(3) 0.015(3) -0.043(3)
C120 0.056(3) 0.056(3) 0.044(3) -0.006(2) 0.004(2) -0.037(2)
C121 0.032(2) 0.029(2) 0.041(2) -0.0104(17) -0.0021(17) -0.0124(17)
C122 0.039(2) 0.032(2) 0.055(3) -0.0111(19) -0.012(2) -0.0099(19)
C123 0.036(2) 0.034(2) 0.038(2) -0.0074(17) -0.0048(18) -0.0177(18)
C124 0.042(2) 0.035(2) 0.046(2) -0.0107(19) -0.002(2) -0.0199(19)
C125 0.045(2) 0.041(2) 0.056(3) -0.022(2) 0.000(2) -0.014(2)
C126 0.057(3) 0.038(3) 0.088(4) -0.021(3) -0.009(3) -0.023(2)
C127 0.076(3) 0.051(3) 0.100(4) -0.020(3) 0.011(3) -0.048(3)
C128 0.057(3) 0.051(3) 0.071(3) -0.019(2) 0.012(2) -0.034(2)
C129 0.0303(19) 0.0242(18) 0.029(2) 0.0010(15) -0.0001(16) -0.0115(16)
C130 0.046(2) 0.058(3) 0.029(2) -0.0020(19) -0.0013(18) -0.033(2)
C131 0.035(2) 0.033(2) 0.0263(19) -0.0020(16) 0.0010(16) -0.0195(18)
C132 0.038(2) 0.034(2) 0.043(2) -0.0035(18) 0.0052(18) -0.0205(19)
C133 0.032(2) 0.044(2) 0.052(3) -0.006(2) 0.0032(19) -0.0181(19)
C134 0.038(2) 0.063(3) 0.038(2) -0.005(2) 0.0001(19) -0.032(2)
C135 0.056(3) 0.054(3) 0.050(3) 0.000(2) -0.002(2) -0.043(2)
C136 0.036(2) 0.035(2) 0.049(2) -0.0039(18) 0.0003(19) -0.0197(19)
C137 0.041(2) 0.026(2) 0.036(2) -0.0035(16) 0.0071(18) -0.0146(18)
C138 0.080(3) 0.061(3) 0.036(2) -0.019(2) 0.017(2) -0.052(3)
C139 0.039(2) 0.036(2) 0.0249(19) -0.0015(16) 0.0037(16) -0.0209(18)
C140 0.043(2) 0.051(3) 0.044(3) -0.002(2) 0.009(2) -0.024(2)
C141 0.059(3) 0.087(4) 0.041(3) -0.003(2) 0.006(2) -0.052(3)
C142 0.094(4) 0.068(3) 0.040(3) -0.005(2) 0.007(3) -0.062(3)
C143 0.080(3) 0.045(3) 0.041(3) -0.008(2) 0.009(2) -0.039(3)
C144 0.050(2) 0.033(2) 0.040(2) -0.0045(18) 0.0029(19) -0.022(2)
C145 0.0274(19) 0.030(2) 0.030(2) -0.0086(16) 0.0027(16) -0.0130(17)
C146 0.036(2) 0.032(2) 0.033(2) -0.0047(17) 0.0035(17) -0.0128(18)
C147 0.047(2) 0.039(2) 0.034(2) -0.0031(18) 0.0073(18) -0.020(2)
C148 0.048(2) 0.033(2) 0.038(2) 0.0033(18) -0.0020(19) -0.022(2)
C149 0.039(2) 0.024(2) 0.048(3) -0.0080(18) 0.0055(19) -0.0107(18)
C150 0.034(2) 0.028(2) 0.034(2) -0.0057(17) 0.0065(17) -0.0132(17)
C151 0.038(2) 0.0253(19) 0.034(2) -0.0076(16) 0.0051(17) -0.0149(17)
C152 0.039(2) 0.028(2) 0.039(2) -0.0105(17) 0.0095(18) -0.0158(18)
C153 0.043(2) 0.036(2) 0.066(3) -0.022(2) 0.021(2) -0.023(2)
C154 0.057(3) 0.039(2) 0.057(3) -0.015(2) 0.028(2) -0.027(2)
C155 0.074(3) 0.036(2) 0.036(2) -0.0079(19) 0.018(2) -0.027(2)
C156 0.048(2) 0.030(2) 0.033(2) -0.0083(17) 0.0076(19) -0.0159(19)
C157 0.030(2) 0.0259(19) 0.030(2) -0.0024(16) -0.0017(16) -0.0153(17)
C158 0.038(2) 0.030(2) 0.037(2) -0.0061(17) 0.0017(18) -0.0158(18)
C159 0.049(2) 0.027(2) 0.040(2) -0.0081(18) -0.0007(19) -0.0131(19)
C160 0.058(3) 0.034(2) 0.052(3) -0.015(2) -0.001(2) -0.023(2)
C161 0.049(3) 0.041(2) 0.073(3) -0.014(2) -0.005(2) -0.030(2)
C162 0.035(2) 0.032(2) 0.050(2) -0.0081(18) 0.0006(18) -0.0188(18)
C163 0.0260(19) 0.0261(19) 0.029(2) -0.0081(16) 0.0054(15) -0.0128(16)
C164 0.030(2) 0.029(2) 0.034(2) -0.0093(16) 0.0053(17) -0.0159(17)
C165 0.032(2) 0.032(2) 0.037(2) -0.0082(17) -0.0011(17) -0.0119(18)
C166 0.036(2) 0.045(2) 0.046(2) -0.012(2) -0.0029(19) -0.020(2)
C167 0.039(2) 0.041(2) 0.050(2) -0.010(2) 0.0031(19) -0.028(2)
C168 0.038(2) 0.030(2) 0.034(2) -0.0066(16) 0.0007(17) -0.0191(18)
Li5 0.040(4) 0.033(3) 0.042(4) -0.005(3) 0.006(3) -0.018(3)
Li6 0.036(4) 0.035(4) 0.044(4) -0.011(3) -0.004(3) -0.013(3)
P7 0.0308(5) 0.0258(5) 0.0303(5) -0.0065(4) 0.0042(4) -0.0124(4)
P8 0.0293(5) 0.0254(5) 0.0289(5) -0.0054(4) 0.0010(4) -0.0125(4)
N13 0.0328(17) 0.0283(16) 0.0351(17) -0.0065(13) 0.0069(14) -0.0155(14)
N14 0.0339(17) 0.0281(16) 0.0308(17) -0.0067(13) 0.0069(13) -0.0172(14)
N15 0.0297(16) 0.0246(15) 0.0292(16) -0.0065(13) -0.0039(13) -0.0097(13)
N16 0.0317(17) 0.0288(16) 0.0283(16) -0.0038(13) -0.0035(13) -0.0124(14)
C169 0.039(2) 0.035(2) 0.042(2) -0.0099(18) 0.0122(18) -0.0188(19)
C170 0.079(3) 0.050(3) 0.054(3) -0.023(2) 0.035(2) -0.040(3)
C171 0.032(2) 0.035(2) 0.035(2) -0.0061(17) 0.0091(17) -0.0193(18)
C172 0.040(2) 0.044(2) 0.039(2) -0.0071(19) -0.0003(19) -0.022(2)
C173 0.052(3) 0.037(2) 0.046(3) 0.002(2) -0.002(2) -0.020(2)
C174 0.043(2) 0.032(2) 0.071(3) -0.004(2) 0.007(2) -0.021(2)
C175 0.052(3) 0.046(3) 0.069(3) -0.022(2) -0.002(2) -0.026(2)
C176 0.050(3) 0.045(3) 0.035(2) -0.0071(19) -0.0029(19) -0.020(2)
C177 0.044(2) 0.029(2) 0.036(2) -0.0090(17) 0.0098(18) -0.0198(18)
C178 0.044(2) 0.030(2) 0.061(3) 0.005(2) 0.006(2) -0.014(2)
C179 0.038(2) 0.028(2) 0.047(2) 0.0029(18) 0.0028(19) -0.0198(18)
C180 0.046(3) 0.049(3) 0.045(3) -0.005(2) 0.014(2) -0.019(2)
C181 0.063(4) 0.061(3) 0.079(4) 0.002(3) 0.035(3) -0.015(3)
C182 0.053(4) 0.053(4) 0.148(6) 0.013(4) 0.038(4) -0.019(3)
C183 0.050(3) 0.061(4) 0.179(7) 0.012(4) -0.016(4) -0.042(3)
C184 0.057(3) 0.056(3) 0.100(4) -0.019(3) 0.003(3) -0.040(3)
C185 0.032(2) 0.0283(19) 0.029(2) -0.0038(16) -0.0019(16) -0.0123(17)
C186 0.045(2) 0.055(3) 0.031(2) -0.0024(19) 0.0011(18) -0.025(2)
C187 0.035(2) 0.032(2) 0.028(2) -0.0055(16) -0.0012(16) -0.0162(18)
C188 0.048(2) 0.040(2) 0.044(2) -0.0148(19) 0.007(2) -0.024(2)
C189 0.059(3) 0.059(3) 0.053(3) -0.014(2) 0.000(2) -0.042(3)
C190 0.048(3) 0.067(3) 0.041(2) -0.004(2) -0.006(2) -0.038(3)
C191 0.040(2) 0.048(2) 0.043(2) -0.002(2) -0.0048(19) -0.020(2)
C192 0.040(2) 0.039(2) 0.036(2) -0.0054(18) -0.0055(18) -0.019(2)
C193 0.033(2) 0.033(2) 0.030(2) -0.0053(16) 0.0000(16) -0.0179(17)
C194 0.039(2) 0.067(3) 0.043(2) -0.025(2) 0.0082(19) -0.026(2)
C195 0.046(2) 0.055(3) 0.032(2) -0.0199(19) 0.0107(19) -0.033(2)
C196 0.112(4) 0.103(4) 0.035(3) -0.011(3) 0.004(3) -0.088(4)
C197 0.150(6) 0.151(6) 0.044(3) -0.030(4) 0.025(4) -0.127(6)
C198 0.076(4) 0.141(6) 0.093(5) -0.062(5) 0.046(4) -0.078(5)
C199 0.040(3) 0.105(5) 0.123(5) -0.071(4) -0.003(3) -0.018(3)
C200 0.038(3) 0.059(3) 0.087(4) -0.036(3) -0.008(2) -0.013(2)
C201 0.0273(19) 0.0277(19) 0.032(2) -0.0058(16) 0.0062(16) -0.0125(17)
C202 0.044(2) 0.032(2) 0.037(2) -0.0071(18) 0.0033(19) -0.0167(19)
C203 0.055(3) 0.041(2) 0.034(2) -0.0073(18) 0.0010(19) -0.024(2)
C204 0.053(3) 0.034(2) 0.041(2) -0.0141(19) 0.005(2) -0.023(2)
C205 0.045(2) 0.028(2) 0.044(2) -0.0101(18) 0.005(2) -0.0169(19)
C206 0.037(2) 0.036(2) 0.036(2) -0.0087(18) 0.0069(17) -0.0182(19)
C207 0.034(2) 0.0257(19) 0.034(2) -0.0100(16) 0.0050(17) -0.0139(17)
C208 0.038(2) 0.027(2) 0.036(2) -0.0075(17) 0.0036(18) -0.0149(18)
C209 0.033(2) 0.035(2) 0.044(2) -0.0108(18) 0.0058(19) -0.0178(18)
C210 0.037(2) 0.043(2) 0.045(3) -0.0076(19) -0.0025(19) -0.020(2)
C211 0.042(2) 0.044(2) 0.034(2) -0.0094(19) -0.0028(19) -0.019(2)
C212 0.035(2) 0.034(2) 0.039(2) -0.0107(17) 0.0058(18) -0.0170(18)
C213 0.033(2) 0.029(2) 0.028(2) -0.0082(16) 0.0060(16) -0.0137(17)
C214 0.040(2) 0.032(2) 0.030(2) -0.0074(17) 0.0052(17) -0.0122(18)
C215 0.051(3) 0.033(2) 0.035(2) -0.0027(18) 0.0033(19) -0.010(2)
C216 0.059(3) 0.031(2) 0.045(3) -0.0027(19) 0.015(2) -0.019(2)
C217 0.055(3) 0.038(2) 0.060(3) -0.011(2) 0.015(2) -0.028(2)
C218 0.039(2) 0.034(2) 0.040(2) -0.0083(18) 0.0065(18) -0.0189(18)
C219 0.031(2) 0.0268(19) 0.031(2) -0.0004(16) -0.0025(16) -0.0121(17)
C220 0.037(2) 0.037(2) 0.035(2) -0.0035(17) 0.0019(18) -0.0187(19)
C221 0.042(2) 0.050(3) 0.045(2) 0.000(2) 0.001(2) -0.031(2)
C222 0.032(2) 0.047(3) 0.039(2) 0.005(2) 0.0039(18) -0.015(2)
C223 0.036(2) 0.033(2) 0.039(2) -0.0023(18) 0.0057(18) -0.0080(19)
C224 0.036(2) 0.028(2) 0.041(2) 0.0001(17) 0.0016(18) -0.0144(18)
Li7 0.042(4) 0.035(4) 0.050(4) -0.009(3) 0.010(3) -0.016(3)
Li8 0.041(4) 0.033(3) 0.041(4) -0.005(3) 0.004(3) -0.016(3)
P9 0.0363(5) 0.0283(5) 0.0313(5) -0.0071(4) 0.0036(4) -0.0195(4)
P10 0.0280(5) 0.0238(5) 0.0301(5) -0.0037(4) 0.0023(4) -0.0133(4)
N17 0.0333(17) 0.0295(16) 0.0340(17) -0.0043(13) -0.0026(14) -0.0188(14)
N18 0.0307(16) 0.0252(16) 0.0361(17) -0.0047(13) 0.0009(14) -0.0140(14)
N19 0.0327(16) 0.0289(16) 0.0274(16) -0.0056(13) 0.0066(13) -0.0156(14)
N20 0.0344(17) 0.0314(16) 0.0298(17) -0.0054(13) 0.0063(14) -0.0200(14)
C225 0.038(2) 0.039(2) 0.037(2) -0.0044(18) -0.0007(18) -0.0245(19)
C226 0.057(3) 0.049(3) 0.069(3) -0.010(2) -0.020(2) -0.029(2)
C227 0.032(2) 0.042(2) 0.038(2) -0.0066(19) -0.0057(18) -0.0208(19)
C228 0.042(3) 0.056(3) 0.050(3) -0.010(2) 0.003(2) -0.020(2)
C229 0.037(3) 0.061(3) 0.080(4) -0.027(3) -0.001(3) -0.013(2)
C230 0.043(3) 0.040(3) 0.094(4) -0.007(3) -0.024(3) -0.012(2)
C231 0.055(3) 0.051(3) 0.065(3) 0.007(2) -0.009(3) -0.024(3)
C232 0.042(2) 0.041(2) 0.051(3) -0.005(2) 0.003(2) -0.016(2)
C233 0.036(2) 0.029(2) 0.040(2) -0.0022(17) -0.0019(18) -0.0162(18)
C234 0.044(2) 0.041(2) 0.062(3) 0.013(2) -0.009(2) -0.022(2)
C235 0.034(2) 0.0258(19) 0.033(2) 0.0052(16) -0.0063(17) -0.0110(17)
C236 0.038(2) 0.040(2) 0.040(2) -0.0106(19) 0.0025(18) -0.0184(19)
C237 0.047(3) 0.047(3) 0.048(3) -0.015(2) -0.001(2) -0.025(2)
C238 0.037(2) 0.045(3) 0.058(3) -0.005(2) -0.004(2) -0.022(2)
C239 0.036(2) 0.049(3) 0.049(3) -0.006(2) 0.010(2) -0.018(2)
C240 0.038(2) 0.038(2) 0.037(2) -0.0098(18) 0.0055(18) -0.0174(19)
C241 0.038(2) 0.030(2) 0.028(2) -0.0036(16) 0.0062(17) -0.0165(18)
C242 0.046(2) 0.045(2) 0.032(2) -0.0021(19) 0.0023(19) -0.011(2)
C243 0.034(2) 0.039(2) 0.0229(19) -0.0044(16) 0.0035(16) -0.0178(18)
C244 0.041(2) 0.050(3) 0.044(2) -0.012(2) 0.0092(19) -0.026(2)
C245 0.033(2) 0.075(3) 0.046(3) -0.010(2) 0.005(2) -0.020(2)
C246 0.047(3) 0.046(3) 0.031(2) -0.0081(19) 0.0005(19) -0.006(2)
C247 0.056(3) 0.035(2) 0.037(2) -0.0048(18) 0.002(2) -0.018(2)
C248 0.038(2) 0.033(2) 0.039(2) -0.0066(18) 0.0050(18) -0.0159(19)
C249 0.031(2) 0.033(2) 0.0261(19) -0.0044(16) 0.0006(16) -0.0174(17)
C250 0.046(2) 0.032(2) 0.040(2) 0.0016(18) 0.0078(19) -0.0121(19)
C251 0.036(2) 0.030(2) 0.028(2) -0.0015(16) 0.0064(17) -0.0206(17)
C252 0.050(3) 0.045(2) 0.052(3) -0.017(2) 0.012(2) -0.033(2)
C253 0.068(3) 0.043(3) 0.060(3) -0.026(2) 0.026(3) -0.036(2)
C254 0.049(3) 0.041(3) 0.048(3) -0.002(2) 0.011(2) -0.006(2)
C255 0.034(2) 0.073(3) 0.041(3) -0.006(2) 0.001(2) -0.005(2)
C256 0.038(2) 0.057(3) 0.030(2) -0.010(2) 0.0025(18) -0.015(2)
C257 0.036(2) 0.037(2) 0.038(2) -0.0114(18) 0.0082(17) -0.0246(19)
C258 0.040(2) 0.041(2) 0.049(2) -0.016(2) 0.0065(19) -0.026(2)
C259 0.040(2) 0.046(3) 0.072(3) -0.030(2) 0.014(2) -0.028(2)
C260 0.051(3) 0.071(3) 0.064(3) -0.040(3) 0.024(2) -0.042(3)
C261 0.065(3) 0.076(3) 0.042(3) -0.028(2) 0.022(2) -0.051(3)
C262 0.050(2) 0.048(2) 0.043(2) -0.014(2) 0.012(2) -0.035(2)
C263 0.035(2) 0.0273(19) 0.034(2) -0.0051(16) 0.0020(17) -0.0166(17)
C264 0.041(2) 0.035(2) 0.037(2) -0.0094(17) 0.0040(18) -0.0225(19)
C265 0.040(2) 0.039(2) 0.043(2) -0.0077(19) 0.0030(19) -0.0259(19)
C266 0.041(2) 0.047(2) 0.041(2) -0.0020(19) 0.0071(19) -0.028(2)
C267 0.047(2) 0.048(2) 0.031(2) -0.0090(18) 0.0061(18) -0.029(2)
C268 0.046(2) 0.034(2) 0.036(2) -0.0070(17) 0.0017(18) -0.0262(19)
C269 0.033(2) 0.0259(19) 0.033(2) 0.0015(16) 0.0005(16) -0.0160(17)
C270 0.036(2) 0.037(2) 0.061(3) -0.006(2) 0.002(2) -0.022(2)
C271 0.037(2) 0.057(3) 0.097(4) -0.004(3) -0.010(2) -0.026(2)
C272 0.060(3) 0.065(3) 0.075(3) 0.007(3) -0.022(3) -0.046(3)
C273 0.080(3) 0.055(3) 0.040(2) 0.002(2) -0.011(2) -0.051(3)
C274 0.042(2) 0.036(2) 0.042(2) -0.0050(18) -0.0004(19) -0.0225(19)
C275 0.029(2) 0.0243(18) 0.030(2) -0.0056(15) 0.0011(16) -0.0130(16)
C276 0.030(2) 0.029(2) 0.040(2) -0.0074(17) 0.0014(17) -0.0150(17)
C277 0.047(2) 0.025(2) 0.037(2) -0.0045(17) 0.0027(18) -0.0200(19)
C278 0.041(2) 0.027(2) 0.046(2) 0.0028(18) -0.0022(19) -0.0115(19)
C279 0.028(2) 0.042(2) 0.072(3) 0.012(2) -0.007(2) -0.014(2)
C280 0.036(2) 0.039(2) 0.057(3) 0.008(2) -0.002(2) -0.024(2)
Li9 0.053(4) 0.056(4) 0.061(5) -0.030(4) 0.027(4) -0.039(4)
Li10 0.080(6) 0.055(5) 0.110(7) 0.029(5) -0.054(5) -0.049(5)

_geom_special_details            
;
 All esds (except the esd in the dihedral angle between two l.s. planes)
 are estimated using the full covariance matrix.  The cell esds are taken
 into account individually in the estimation of esds in distances, angles
 and torsion angles; correlations between esds in cell parameters are only
 used when they are defined by crystal symmetry.  An approximate (isotropic)
 treatment of cell esds is used for estimating esds involving l.s. planes.
;
loop_
_geom_bond_atom_site_label_1
_geom_bond_atom_site_label_2
_geom_bond_distance
_geom_bond_site_symmetry_2
_geom_bond_publ_flag
P1 N1 1.594(3) . ?
P1 N2 1.597(3) . ?
P1 C33 1.819(4) . ?
P1 C39 1.837(4) . ?
P2 N3 1.595(3) . ?
P2 N4 1.597(3) . ?
P2 C45 1.814(4) . ?
P2 C51 1.821(3) . ?
N1 C1 1.474(4) . ?
N1 Li1 1.933(7) . ?
N2 C9 1.468(4) . ?
N2 Li2 1.953(7) . ?
N3 C17 1.481(4) . ?
N3 Li1 2.159(7) . ?
N3 Li2 2.142(7) . ?
N4 C25 1.471(4) . ?
N4 Li1 2.139(7) . ?
N4 Li2 2.113(7) . ?
C1 C2 1.534(5) . ?
C1 C3 1.516(5) . ?
C3 C4 1.388(5) . ?
C3 C8 1.381(5) . ?
C3 Li1 2.709(7) . ?
C4 C5 1.385(5) . ?
C4 Li1 2.679(7) . ?
C5 C6 1.375(6) . ?
C6 C7 1.364(6) . ?
C7 C8 1.379(6) . ?
C9 C10 1.538(5) . ?
C9 C11 1.523(5) . ?
C11 C12 1.380(5) . ?
C11 C16 1.381(5) . ?
C11 Li2 2.677(7) . ?
C12 C13 1.385(5) . ?
C12 Li2 2.608(7) . ?
C13 C14 1.372(6) . ?
C14 C15 1.359(7) . ?
C15 C16 1.388(6) . ?
C17 C18 1.517(5) . ?
C17 C19 1.511(5) . ?
C19 C20 1.386(5) . ?
C19 C24 1.378(5) . ?
C20 C21 1.388(6) . ?
C21 C22 1.369(6) . ?
C22 C23 1.362(6) . ?
C23 C24 1.380(5) . ?
C25 C26 1.536(5) . ?
C25 C27 1.521(5) . ?
C27 C28 1.369(5) . ?
C27 C32 1.381(5) . ?
C28 C29 1.387(5) . ?
C29 C30 1.380(5) . ?
C30 C31 1.373(5) . ?
C31 C32 1.382(5) . ?
C33 C34 1.391(5) . ?
C33 C38 1.396(5) . ?
C34 C35 1.388(5) . ?
C35 C36 1.375(5) . ?
C36 C37 1.378(5) . ?
C37 C38 1.389(5) . ?
C39 C40 1.393(5) . ?
C39 C44 1.396(5) . ?
C40 C41 1.387(5) . ?
C41 C42 1.380(6) . ?
C42 C43 1.379(6) . ?
C43 C44 1.386(5) . ?
C45 C46 1.387(5) . ?
C45 C50 1.400(5) . ?
C46 C47 1.380(5) . ?
C47 C48 1.367(6) . ?
C48 C49 1.386(5) . ?
C49 C50 1.382(5) . ?
C51 C52 1.383(5) . ?
C51 C56 1.394(5) . ?
C52 C53 1.391(5) . ?
C53 C54 1.378(5) . ?
C54 C55 1.381(5) . ?
C55 C56 1.388(5) . ?
P3 N5 1.597(3) . ?
P3 N6 1.592(3) . ?
P3 C89 1.828(4) . ?
P3 C95 1.829(4) . ?
P4 N7 1.605(3) . ?
P4 N8 1.598(3) . ?
P4 C101 1.813(4) . ?
P4 C107 1.822(3) . ?
N5 C57 1.476(4) . ?
N5 Li3 1.929(7) . ?
N6 C65 1.480(4) . ?
N6 Li4 1.952(7) . ?
N7 C73 1.472(4) . ?
N7 Li3 2.080(7) . ?
N7 Li4 2.194(7) . ?
N8 C81 1.462(4) . ?
N8 Li3 2.295(7) . ?
N8 Li4 2.086(7) . ?
C57 C58 1.534(5) . ?
C57 C59 1.513(5) . ?
C59 C60 1.386(5) . ?
C59 C64 1.390(5) . ?
C59 Li3 2.635(7) . ?
C60 C61 1.388(5) . ?
C61 C62 1.371(6) . ?
C62 C63 1.367(6) . ?
C63 C64 1.384(5) . ?
C65 C66 1.532(5) . ?
C65 C67 1.513(5) . ?
C67 C68 1.380(6) . ?
C67 C72 1.380(6) . ?
C67 Li4 2.725(7) . ?
C68 C69 1.394(8) . ?
C69 C70 1.385(9) . ?
C70 C71 1.351(9) . ?
C71 C72 1.390(6) . ?
C72 Li4 2.751(8) . ?
C73 C74 1.525(5) . ?
C73 C75 1.518(5) . ?
C75 C76 1.376(5) . ?
C75 C80 1.388(5) . ?
C76 C77 1.382(5) . ?
C77 C78 1.380(6) . ?
C78 C79 1.374(6) . ?
C79 C80 1.386(5) . ?
C81 C82 1.525(5) . ?
C81 C83 1.511(5) . ?
C83 C84 1.364(6) . ?
C83 C88 1.392(6) . ?
C84 C85 1.422(7) . ?
C85 C86 1.360(7) . ?
C86 C87 1.362(8) . ?
C87 C88 1.377(6) . ?
C89 C90 1.389(5) . ?
C89 C94 1.389(5) . ?
C90 C91 1.371(5) . ?
C91 C92 1.388(5) . ?
C92 C93 1.370(5) . ?
C93 C94 1.388(5) . ?
C95 C96 1.394(5) . ?
C95 C100 1.394(5) . ?
C96 C97 1.385(5) . ?
C97 C98 1.374(5) . ?
C98 C99 1.384(5) . ?
C99 C100 1.386(5) . ?
C101 C102 1.398(5) . ?
C101 C106 1.388(5) . ?
C102 C103 1.391(5) . ?
C103 C104 1.376(6) . ?
C104 C105 1.376(6) . ?
C105 C106 1.386(5) . ?
C107 C108 1.392(5) . ?
C107 C112 1.384(5) . ?
C108 C109 1.387(5) . ?
C109 C110 1.380(5) . ?
C110 C111 1.372(6) . ?
C111 C112 1.389(5) . ?
P5 N9 1.589(3) . ?
P5 N10 1.599(3) . ?
P5 C145 1.827(4) . ?
P5 C151 1.839(4) . ?
P6 N11 1.596(3) . ?
P6 N12 1.593(3) . ?
P6 C157 1.820(3) . ?
P6 C163 1.808(3) . ?
N9 C113 1.480(4) . ?
N9 Li5 1.937(7) . ?
N10 C121 1.477(4) . ?
N10 Li6 1.940(7) . ?
N11 C129 1.480(4) . ?
N11 Li5 2.141(7) . ?
N11 Li6 2.125(7) . ?
N12 C137 1.473(4) . ?
N12 Li5 2.161(7) . ?
N12 Li6 2.143(7) . ?
C113 C114 1.518(5) . ?
C113 C115 1.522(5) . ?
C115 C116 1.385(5) . ?
C115 C120 1.380(5) . ?
C115 Li5 2.695(7) . ?
C116 C117 1.379(6) . ?
C116 Li5 2.701(7) . ?
C117 C118 1.368(6) . ?
C118 C119 1.368(7) . ?
C119 C120 1.379(6) . ?
C121 C122 1.529(5) . ?
C121 C123 1.519(5) . ?
C123 C124 1.385(5) . ?
C123 C128 1.378(6) . ?
C123 Li6 2.686(7) . ?
C124 C125 1.400(5) . ?
C124 Li6 2.622(7) . ?
C125 C126 1.361(6) . ?
C126 C127 1.380(7) . ?
C127 C128 1.382(6) . ?
C129 C130 1.525(5) . ?
C129 C131 1.516(5) . ?
C131 C132 1.376(5) . ?
C131 C136 1.387(5) . ?
C132 C133 1.386(5) . ?
C133 C134 1.377(5) . ?
C134 C135 1.373(6) . ?
C135 C136 1.390(5) . ?
C137 C138 1.513(5) . ?
C137 C139 1.523(5) . ?
C139 C140 1.385(5) . ?
C139 C144 1.384(5) . ?
C140 C141 1.400(6) . ?
C141 C142 1.378(6) . ?
C142 C143 1.352(6) . ?
C143 C144 1.380(5) . ?
C145 C146 1.393(5) . ?
C145 C150 1.393(5) . ?
C146 C147 1.381(5) . ?
C147 C148 1.379(5) . ?
C148 C149 1.375(5) . ?
C149 C150 1.383(5) . ?
C151 C152 1.387(5) . ?
C151 C156 1.398(5) . ?
C152 C153 1.384(5) . ?
C153 C154 1.367(6) . ?
C154 C155 1.371(6) . ?
C155 C156 1.390(5) . ?
C157 C158 1.391(5) . ?
C157 C162 1.389(5) . ?
C158 C159 1.387(5) . ?
C159 C160 1.371(5) . ?
C160 C161 1.373(6) . ?
C161 C162 1.389(5) . ?
C163 C164 1.403(5) . ?
C163 C168 1.392(5) . ?
C164 C165 1.382(5) . ?
C165 C166 1.385(5) . ?
C166 C167 1.374(5) . ?
C167 C168 1.390(5) . ?
P7 N13 1.602(3) . ?
P7 N14 1.591(3) . ?
P7 C201 1.830(4) . ?
P7 C207 1.827(4) . ?
P8 N15 1.603(3) . ?
P8 N16 1.604(3) . ?
P8 C213 1.816(4) . ?
P8 C219 1.820(4) . ?
N13 C169 1.477(4) . ?
N13 Li7 1.931(7) . ?
N14 C177 1.471(4) . ?
N14 Li8 1.939(7) . ?
N15 C185 1.483(4) . ?
N15 Li7 2.089(7) . ?
N15 Li8 2.196(7) . ?
N16 C193 1.464(4) . ?
N16 Li7 2.253(7) . ?
N16 Li8 2.104(7) . ?
C169 C170 1.526(5) . ?
C169 C171 1.525(5) . ?
C171 C172 1.377(5) . ?
C171 C176 1.390(5) . ?
C171 Li7 2.632(7) . ?
C172 C173 1.383(5) . ?
C173 C174 1.367(6) . ?
C174 C175 1.356(6) . ?
C175 C176 1.391(6) . ?
C177 C178 1.531(5) . ?
C177 C179 1.503(5) . ?
C179 C180 1.383(6) . ?
C179 C184 1.383(6) . ?
C179 Li8 2.705(7) . ?
C180 C181 1.378(6) . ?
C180 Li8 2.750(8) . ?
C181 C182 1.334(9) . ?
C182 C183 1.379(9) . ?
C183 C184 1.411(8) . ?
C185 C186 1.525(5) . ?
C185 C187 1.514(5) . ?
C187 C188 1.381(5) . ?
C187 C192 1.381(5) . ?
C188 C189 1.377(5) . ?
C189 C190 1.370(6) . ?
C190 C191 1.389(6) . ?
C191 C192 1.389(5) . ?
C193 C194 1.516(5) . ?
C193 C195 1.515(5) . ?
C195 C196 1.364(6) . ?
C195 C200 1.390(6) . ?
C196 C197 1.438(7) . ?
C197 C198 1.361(9) . ?
C198 C199 1.350(8) . ?
C199 C200 1.358(7) . ?
C201 C202 1.381(5) . ?
C201 C206 1.391(5) . ?
C202 C203 1.392(5) . ?
C203 C204 1.378(5) . ?
C204 C205 1.382(5) . ?
C205 C206 1.381(5) . ?
C207 C208 1.396(5) . ?
C207 C212 1.390(5) . ?
C208 C209 1.388(5) . ?
C209 C210 1.374(5) . ?
C210 C211 1.378(5) . ?
C211 C212 1.387(5) . ?
C213 C214 1.398(5) . ?
C213 C218 1.391(5) . ?
C214 C215 1.379(5) . ?
C215 C216 1.381(6) . ?
C216 C217 1.367(6) . ?
C217 C218 1.398(5) . ?
C219 C220 1.381(5) . ?
C219 C224 1.390(5) . ?
C220 C221 1.387(5) . ?
C221 C222 1.382(5) . ?
C222 C223 1.376(5) . ?
C223 C224 1.383(5) . ?
P9 N17 1.590(3) . ?
P9 N18 1.599(3) . ?
P9 C257 1.826(4) . ?
P9 C263 1.820(4) . ?
P10 N19 1.607(3) . ?
P10 N20 1.591(3) . ?
P10 C269 1.811(4) . ?
P10 C275 1.816(3) . ?
N17 C225 1.481(4) . ?
N17 Li9 1.932(7) . ?
N18 C233 1.475(4) . ?
N18 Li10 1.933(8) . ?
N19 C241 1.479(4) . ?
N19 Li9 2.168(7) . ?
N19 Li10 1.990(8) . ?
N20 C249 1.462(4) . ?
N20 Li9 2.014(7) . ?
N20 Li10 2.505(11) . ?
C225 C226 1.523(5) . ?
C225 C227 1.515(5) . ?
C227 C228 1.381(5) . ?
C227 C232 1.383(5) . ?
C228 C229 1.383(6) . ?
C229 C230 1.358(7) . ?
C230 C231 1.367(7) . ?
C231 C232 1.387(6) . ?
C233 C234 1.529(5) . ?
C233 C235 1.518(5) . ?
C233 Li10 2.783(8) . ?
C235 C236 1.394(5) . ?
C235 C240 1.386(5) . ?
C235 Li10 2.615(9) . ?
C236 C237 1.380(5) . ?
C236 Li10 2.677(8) . ?
C237 C238 1.373(6) . ?
C238 C239 1.372(6) . ?
C239 C240 1.374(5) . ?
C241 C242 1.514(5) . ?
C241 C243 1.518(5) . ?
C243 C244 1.387(5) . ?
C243 C248 1.383(5) . ?
C244 C245 1.392(6) . ?
C245 C246 1.374(6) . ?
C246 C247 1.373(6) . ?
C247 C248 1.376(5) . ?
C249 C250 1.529(5) . ?
C249 C251 1.525(5) . ?
C251 C252 1.377(5) . ?
C251 C256 1.379(5) . ?
C252 C253 1.387(6) . ?
C253 C254 1.360(6) . ?
C254 C255 1.374(6) . ?
C255 C256 1.380(6) . ?
C257 C258 1.393(5) . ?
C257 C262 1.401(5) . ?
C258 C259 1.382(5) . ?
C259 C260 1.375(6) . ?
C260 C261 1.387(6) . ?
C261 C262 1.383(5) . ?
C263 C264 1.399(5) . ?
C263 C268 1.398(5) . ?
C264 C265 1.392(5) . ?
C265 C266 1.374(5) . ?
C266 C267 1.386(5) . ?
C267 C268 1.380(5) . ?
C269 C270 1.386(5) . ?
C269 C274 1.389(5) . ?
C270 C271 1.395(6) . ?
C271 C272 1.363(7) . ?
C272 C273 1.384(6) . ?
C273 C274 1.382(5) . ?
C275 C276 1.389(5) . ?
C275 C280 1.383(5) . ?
C276 C277 1.392(5) . ?
C277 C278 1.375(5) . ?
C278 C279 1.370(5) . ?
C279 C280 1.392(5) . ?

loop_
_geom_angle_atom_site_label_1
_geom_angle_atom_site_label_2
_geom_angle_atom_site_label_3
_geom_angle
_geom_angle_site_symmetry_1
_geom_angle_site_symmetry_3
_geom_angle_publ_flag
N1 P1 N2 108.52(14) . . ?
N1 P1 C33 109.80(15) . . ?
N1 P1 C39 112.27(16) . . ?
N2 P1 C33 112.44(16) . . ?
N2 P1 C39 109.66(16) . . ?
C33 P1 C39 104.16(16) . . ?
N3 P2 N4 99.73(14) . . ?
N3 P2 C45 113.81(16) . . ?
N3 P2 C51 113.49(15) . . ?
N4 P2 C45 113.10(16) . . ?
N4 P2 C51 114.76(16) . . ?
C45 P2 C51 102.53(15) . . ?
P1 N1 Li1 121.9(2) . . ?
C1 N1 P1 123.4(2) . . ?
C1 N1 Li1 110.8(3) . . ?
P1 N2 Li2 123.5(2) . . ?
C9 N2 P1 122.2(2) . . ?
C9 N2 Li2 109.9(3) . . ?
P2 N3 Li1 86.6(2) . . ?
P2 N3 Li2 86.7(2) . . ?
C17 N3 P2 120.4(2) . . ?
C17 N3 Li1 141.1(3) . . ?
C17 N3 Li2 134.6(3) . . ?
Li2 N3 Li1 68.1(2) . . ?
P2 N4 Li1 87.2(2) . . ?
P2 N4 Li2 87.7(2) . . ?
C25 N4 P2 122.2(2) . . ?
C25 N4 Li1 134.0(3) . . ?
C25 N4 Li2 138.0(3) . . ?
Li2 N4 Li1 69.0(3) . . ?
N1 C1 C2 114.8(3) . . ?
N1 C1 C3 108.8(3) . . ?
C3 C1 C2 108.4(3) . . ?
C1 C3 Li1 78.0(2) . . ?
C4 C3 C1 120.9(3) . . ?
C4 C3 Li1 73.9(2) . . ?
C8 C3 C1 121.6(3) . . ?
C8 C3 C4 117.5(4) . . ?
C8 C3 Li1 120.7(3) . . ?
C3 C4 Li1 76.3(2) . . ?
C5 C4 C3 121.1(4) . . ?
C5 C4 Li1 120.1(3) . . ?
C6 C5 C4 120.2(4) . . ?
C7 C6 C5 119.3(4) . . ?
C6 C7 C8 120.7(4) . . ?
C7 C8 C3 121.2(4) . . ?
N2 C9 C10 113.3(3) . . ?
N2 C9 C11 109.3(3) . . ?
C11 C9 C10 108.2(3) . . ?
C9 C11 Li2 78.9(2) . . ?
C12 C11 C9 121.2(3) . . ?
C12 C11 C16 117.6(4) . . ?
C12 C11 Li2 72.1(3) . . ?
C16 C11 C9 121.2(4) . . ?
C16 C11 Li2 121.7(3) . . ?
C11 C12 C13 121.6(4) . . ?
C11 C12 Li2 77.7(3) . . ?
C13 C12 Li2 119.9(3) . . ?
C14 C13 C12 119.4(4) . . ?
C15 C14 C13 120.3(4) . . ?
C14 C15 C16 120.0(4) . . ?
C11 C16 C15 121.1(4) . . ?
N3 C17 C18 110.4(3) . . ?
N3 C17 C19 111.3(3) . . ?
C19 C17 C18 110.3(3) . . ?
C20 C19 C17 121.6(3) . . ?
C24 C19 C17 120.6(3) . . ?
C24 C19 C20 117.8(3) . . ?
C19 C20 C21 121.0(4) . . ?
C22 C21 C20 119.8(4) . . ?
C23 C22 C21 119.7(4) . . ?
C22 C23 C24 120.6(4) . . ?
C19 C24 C23 120.9(4) . . ?
N4 C25 C26 110.1(3) . . ?
N4 C25 C27 110.5(3) . . ?
C27 C25 C26 109.9(3) . . ?
C28 C27 C25 120.6(3) . . ?
C28 C27 C32 117.8(3) . . ?
C32 C27 C25 121.5(3) . . ?
C27 C28 C29 121.5(3) . . ?
C30 C29 C28 119.9(4) . . ?
C31 C30 C29 119.3(4) . . ?
C30 C31 C32 120.0(4) . . ?
C27 C32 C31 121.5(4) . . ?
C34 C33 P1 118.6(3) . . ?
C34 C33 C38 117.3(3) . . ?
C38 C33 P1 124.0(3) . . ?
C35 C34 C33 121.4(3) . . ?
C36 C35 C34 120.4(4) . . ?
C35 C36 C37 119.5(4) . . ?
C36 C37 C38 120.3(4) . . ?
C37 C38 C33 121.2(3) . . ?
C40 C39 P1 118.9(3) . . ?
C40 C39 C44 118.5(3) . . ?
C44 C39 P1 122.2(3) . . ?
C41 C40 C39 120.3(4) . . ?
C42 C41 C40 120.5(4) . . ?
C43 C42 C41 119.9(4) . . ?
C42 C43 C44 120.0(4) . . ?
C43 C44 C39 120.8(4) . . ?
C46 C45 P2 119.6(3) . . ?
C46 C45 C50 118.5(3) . . ?
C50 C45 P2 121.5(3) . . ?
C47 C46 C45 120.7(4) . . ?
C48 C47 C46 120.4(4) . . ?
C47 C48 C49 120.1(4) . . ?
C50 C49 C48 119.9(4) . . ?
C49 C50 C45 120.3(3) . . ?
C52 C51 P2 121.5(3) . . ?
C52 C51 C56 118.7(3) . . ?
C56 C51 P2 119.7(3) . . ?
C51 C52 C53 120.9(3) . . ?
C54 C53 C52 119.8(3) . . ?
C53 C54 C55 120.0(3) . . ?
C54 C55 C56 120.2(3) . . ?
C55 C56 C51 120.4(3) . . ?
N1 Li1 N3 131.8(3) . . ?
N1 Li1 N4 127.0(3) . . ?
N1 Li1 C3 60.45(19) . . ?
N1 Li1 C4 77.3(2) . . ?
N3 Li1 C3 131.0(3) . . ?
N3 Li1 C4 139.1(3) . . ?
N4 Li1 N3 69.2(2) . . ?
N4 Li1 C3 150.2(3) . . ?
N4 Li1 C4 120.4(3) . . ?
C4 Li1 C3 29.86(13) . . ?
N2 Li2 N3 127.5(3) . . ?
N2 Li2 N4 127.8(3) . . ?
N2 Li2 C11 61.26(19) . . ?
N2 Li2 C12 80.1(2) . . ?
N3 Li2 C11 147.7(3) . . ?
N3 Li2 C12 117.6(3) . . ?
N4 Li2 N3 70.0(2) . . ?
N4 Li2 C11 133.5(3) . . ?
N4 Li2 C12 141.2(3) . . ?
C12 Li2 C11 30.23(13) . . ?
N5 P3 C89 113.88(16) . . ?
N5 P3 C95 108.53(15) . . ?
N6 P3 N5 108.70(15) . . ?
N6 P3 C89 109.17(16) . . ?
N6 P3 C95 113.53(16) . . ?
C89 P3 C95 103.07(16) . . ?
N7 P4 C101 113.80(16) . . ?
N7 P4 C107 112.92(15) . . ?
N8 P4 N7 100.04(14) . . ?
N8 P4 C101 112.60(16) . . ?
N8 P4 C107 115.71(16) . . ?
C101 P4 C107 102.33(16) . . ?
P3 N5 Li3 125.0(3) . . ?
C57 N5 P3 121.6(2) . . ?
C57 N5 Li3 109.7(3) . . ?
P3 N6 Li4 119.4(2) . . ?
C65 N6 P3 122.0(2) . . ?
C65 N6 Li4 111.0(3) . . ?
P4 N7 Li3 90.7(2) . . ?
P4 N7 Li4 86.2(2) . . ?
C73 N7 P4 121.4(2) . . ?
C73 N7 Li3 137.3(3) . . ?
C73 N7 Li4 134.5(3) . . ?
Li3 N7 Li4 68.1(3) . . ?
P4 N8 Li3 83.4(2) . . ?
P4 N8 Li4 90.2(2) . . ?
C81 N8 P4 124.3(2) . . ?
C81 N8 Li3 122.6(3) . . ?
C81 N8 Li4 143.9(3) . . ?
Li4 N8 Li3 66.1(3) . . ?
N5 C57 C58 112.9(3) . . ?
N5 C57 C59 108.6(3) . . ?
C59 C57 C58 111.4(3) . . ?
C57 C59 Li3 79.8(2) . . ?
C60 C59 C57 122.1(3) . . ?
C60 C59 C64 117.4(3) . . ?
C60 C59 Li3 81.7(3) . . ?
C64 C59 C57 120.5(3) . . ?
C64 C59 Li3 109.4(3) . . ?
C59 C60 C61 121.3(4) . . ?
C62 C61 C60 120.3(4) . . ?
C63 C62 C61 119.1(4) . . ?
C62 C63 C64 121.0(4) . . ?
C63 C64 C59 120.8(4) . . ?
N6 C65 C66 113.5(3) . . ?
N6 C65 C67 108.5(3) . . ?
C67 C65 C66 109.1(3) . . ?
C65 C67 Li4 78.5(2) . . ?
C68 C67 C65 121.8(4) . . ?
C68 C67 C72 118.3(4) . . ?
C68 C67 Li4 116.6(3) . . ?
C72 C67 C65 120.0(4) . . ?
C72 C67 Li4 76.4(3) . . ?
C67 C68 C69 120.8(6) . . ?
C70 C69 C68 119.6(6) . . ?
C71 C70 C69 119.8(5) . . ?
C70 C71 C72 120.6(6) . . ?
C67 C72 C71 120.8(5) . . ?
C67 C72 Li4 74.4(3) . . ?
C71 C72 Li4 118.7(3) . . ?
N7 C73 C74 111.7(3) . . ?
N7 C73 C75 110.4(3) . . ?
C75 C73 C74 109.6(3) . . ?
C76 C75 C73 121.1(3) . . ?
C76 C75 C80 118.0(3) . . ?
C80 C75 C73 120.8(3) . . ?
C75 C76 C77 121.4(4) . . ?
C78 C77 C76 120.1(4) . . ?
C79 C78 C77 119.3(4) . . ?
C78 C79 C80 120.3(4) . . ?
C79 C80 C75 120.8(4) . . ?
N8 C81 C82 108.9(3) . . ?
N8 C81 C83 115.8(3) . . ?
C83 C81 C82 108.4(3) . . ?
C84 C83 C81 121.9(4) . . ?
C84 C83 C88 117.8(4) . . ?
C88 C83 C81 120.1(4) . . ?
C83 C84 C85 120.8(5) . . ?
C86 C85 C84 117.9(5) . . ?
C85 C86 C87 123.0(5) . . ?
C86 C87 C88 117.6(5) . . ?
C87 C88 C83 122.6(5) . . ?
C90 C89 P3 118.4(3) . . ?
C90 C89 C94 117.4(3) . . ?
C94 C89 P3 123.9(3) . . ?
C91 C90 C89 122.1(3) . . ?
C90 C91 C92 119.4(4) . . ?
C93 C92 C91 120.0(4) . . ?
C92 C93 C94 120.0(3) . . ?
C93 C94 C89 121.1(3) . . ?
C96 C95 P3 121.1(3) . . ?
C96 C95 C100 118.6(3) . . ?
C100 C95 P3 120.0(3) . . ?
C97 C96 C95 120.9(3) . . ?
C98 C97 C96 119.8(3) . . ?
C97 C98 C99 120.4(3) . . ?
C98 C99 C100 120.0(4) . . ?
C99 C100 C95 120.4(3) . . ?
C102 C101 P4 120.1(3) . . ?
C106 C101 P4 121.1(3) . . ?
C106 C101 C102 118.7(3) . . ?
C103 C102 C101 119.8(4) . . ?
C104 C103 C102 120.3(4) . . ?
C105 C104 C103 120.6(4) . . ?
C104 C105 C106 119.4(4) . . ?
C105 C106 C101 121.2(4) . . ?
C108 C107 P4 120.7(3) . . ?
C112 C107 P4 120.5(3) . . ?
C112 C107 C108 118.7(3) . . ?
C109 C108 C107 120.6(3) . . ?
C110 C109 C108 119.9(4) . . ?
C111 C110 C109 120.0(4) . . ?
C110 C111 C112 120.3(4) . . ?
C107 C112 C111 120.5(4) . . ?
N5 Li3 N7 136.3(4) . . ?
N5 Li3 N8 117.8(4) . . ?
N5 Li3 C59 62.0(2) . . ?
N7 Li3 N8 68.0(2) . . ?
N7 Li3 C59 137.4(4) . . ?
N8 Li3 C59 147.3(3) . . ?
N6 Li4 N7 129.7(3) . . ?
N6 Li4 N8 133.4(4) . . ?
N6 Li4 C67 59.9(2) . . ?
N6 Li4 C72 75.4(2) . . ?
N7 Li4 C67 148.8(3) . . ?
N7 Li4 C72 119.6(3) . . ?
N8 Li4 N7 69.9(2) . . ?
N8 Li4 C67 128.8(3) . . ?
N8 Li4 C72 137.6(3) . . ?
C67 Li4 C72 29.19(14) . . ?
N9 P5 N10 108.30(15) . . ?
N9 P5 C145 109.96(16) . . ?
N9 P5 C151 112.67(16) . . ?
N10 P5 C145 112.89(15) . . ?
N10 P5 C151 109.45(16) . . ?
C145 P5 C151 103.61(16) . . ?
N11 P6 C157 113.43(16) . . ?
N11 P6 C163 114.81(15) . . ?
N12 P6 N11 99.50(15) . . ?
N12 P6 C157 113.65(15) . . ?
N12 P6 C163 113.44(16) . . ?
C163 P6 C157 102.58(16) . . ?
P5 N9 Li5 122.4(2) . . ?
C113 N9 P5 123.1(2) . . ?
C113 N9 Li5 110.4(3) . . ?
P5 N10 Li6 123.2(2) . . ?
C121 N10 P5 122.3(2) . . ?
C121 N10 Li6 110.6(3) . . ?
P6 N11 Li5 87.6(2) . . ?
P6 N11 Li6 87.9(2) . . ?
C129 N11 P6 121.7(2) . . ?
C129 N11 Li5 133.7(3) . . ?
C129 N11 Li6 138.8(3) . . ?
Li6 N11 Li5 68.4(3) . . ?
P6 N12 Li5 87.0(2) . . ?
P6 N12 Li6 87.4(2) . . ?
C137 N12 P6 120.2(2) . . ?
C137 N12 Li5 141.2(3) . . ?
C137 N12 Li6 134.3(3) . . ?
Li6 N12 Li5 67.8(2) . . ?
N9 C113 C114 115.1(3) . . ?
N9 C113 C115 108.2(3) . . ?
C114 C113 C115 108.7(3) . . ?
C113 C115 Li5 78.5(2) . . ?
C116 C115 C113 121.1(3) . . ?
C116 C115 Li5 75.4(3) . . ?
C120 C115 C113 121.3(3) . . ?
C120 C115 C116 117.5(4) . . ?
C120 C115 Li5 118.5(3) . . ?
C115 C116 Li5 74.9(3) . . ?
C117 C116 C115 120.9(4) . . ?
C117 C116 Li5 120.3(3) . . ?
C118 C117 C116 120.5(4) . . ?
C119 C118 C117 119.6(4) . . ?
C118 C119 C120 119.9(4) . . ?
C119 C120 C115 121.6(4) . . ?
N10 C121 C122 113.1(3) . . ?
N10 C121 C123 108.9(3) . . ?
C123 C121 C122 108.9(3) . . ?
C121 C123 Li6 79.0(2) . . ?
C124 C123 C121 120.9(3) . . ?
C124 C123 Li6 72.3(3) . . ?
C128 C123 C121 121.2(4) . . ?
C128 C123 C124 117.8(4) . . ?
C128 C123 Li6 121.7(3) . . ?
C123 C124 C125 120.9(4) . . ?
C123 C124 Li6 77.5(3) . . ?
C125 C124 Li6 120.1(3) . . ?
C126 C125 C124 119.9(4) . . ?
C125 C126 C127 120.1(4) . . ?
C126 C127 C128 119.7(4) . . ?
C123 C128 C127 121.7(4) . . ?
N11 C129 C130 110.2(3) . . ?
N11 C129 C131 110.5(3) . . ?
C131 C129 C130 110.1(3) . . ?
C132 C131 C129 120.2(3) . . ?
C132 C131 C136 118.2(3) . . ?
C136 C131 C129 121.5(3) . . ?
C131 C132 C133 121.3(3) . . ?
C134 C133 C132 120.0(4) . . ?
C135 C134 C133 119.6(4) . . ?
C134 C135 C136 120.2(4) . . ?
C131 C136 C135 120.7(4) . . ?
N12 C137 C138 111.3(3) . . ?
N12 C137 C139 111.4(3) . . ?
C138 C137 C139 109.7(3) . . ?
C140 C139 C137 121.5(3) . . ?
C144 C139 C137 119.9(3) . . ?
C144 C139 C140 118.7(3) . . ?
C139 C140 C141 120.2(4) . . ?
C142 C141 C140 119.5(4) . . ?
C143 C142 C141 120.3(4) . . ?
C142 C143 C144 120.8(4) . . ?
C143 C144 C139 120.6(4) . . ?
C146 C145 P5 117.9(3) . . ?
C150 C145 P5 124.3(3) . . ?
C150 C145 C146 117.7(3) . . ?
C147 C146 C145 121.0(3) . . ?
C148 C147 C146 120.3(4) . . ?
C149 C148 C147 119.8(3) . . ?
C148 C149 C150 120.1(3) . . ?
C149 C150 C145 121.2(3) . . ?
C152 C151 P5 122.7(3) . . ?
C152 C151 C156 118.1(3) . . ?
C156 C151 P5 118.8(3) . . ?
C153 C152 C151 121.0(4) . . ?
C154 C153 C152 120.5(4) . . ?
C153 C154 C155 119.5(4) . . ?
C154 C155 C156 120.9(4) . . ?
C155 C156 C151 119.9(4) . . ?
C158 C157 P6 121.4(3) . . ?
C162 C157 P6 119.6(3) . . ?
C162 C157 C158 118.7(3) . . ?
C159 C158 C157 120.9(4) . . ?
C160 C159 C158 119.3(4) . . ?
C159 C160 C161 121.0(4) . . ?
C160 C161 C162 119.8(4) . . ?
C157 C162 C161 120.3(4) . . ?
C164 C163 P6 121.4(3) . . ?
C168 C163 P6 120.5(3) . . ?
C168 C163 C164 118.0(3) . . ?
C165 C164 C163 121.2(3) . . ?
C164 C165 C166 119.5(4) . . ?
C167 C166 C165 120.5(3) . . ?
C166 C167 C168 120.1(3) . . ?
C167 C168 C163 120.8(3) . . ?
N9 Li5 N11 126.6(3) . . ?
N9 Li5 N12 132.1(3) . . ?
N9 Li5 C115 60.8(2) . . ?
N9 Li5 C116 77.2(2) . . ?
N11 Li5 N12 68.9(2) . . ?
N11 Li5 C115 149.9(3) . . ?
N11 Li5 C116 120.2(3) . . ?
N12 Li5 C115 131.5(3) . . ?
N12 Li5 C116 139.6(3) . . ?
C115 Li5 C116 29.75(13) . . ?
N10 Li6 N11 128.2(3) . . ?
N10 Li6 N12 129.0(3) . . ?
N10 Li6 C123 61.1(2) . . ?
N10 Li6 C124 79.8(2) . . ?
N11 Li6 N12 69.6(2) . . ?
N11 Li6 C123 133.2(3) . . ?
N11 Li6 C124 140.8(3) . . ?
N12 Li6 C123 147.3(3) . . ?
N12 Li6 C124 117.1(3) . . ?
C124 Li6 C123 30.22(13) . . ?
N13 P7 C201 113.63(16) . . ?
N13 P7 C207 108.93(16) . . ?
N14 P7 N13 108.40(15) . . ?
N14 P7 C201 108.61(16) . . ?
N14 P7 C207 113.95(16) . . ?
C207 P7 C201 103.39(16) . . ?
N15 P8 N16 99.57(15) . . ?
N15 P8 C213 113.90(16) . . ?
N15 P8 C219 113.45(16) . . ?
N16 P8 C213 112.71(16) . . ?
N16 P8 C219 115.87(16) . . ?
C213 P8 C219 101.97(16) . . ?
P7 N13 Li7 125.3(3) . . ?
C169 N13 P7 121.2(2) . . ?
C169 N13 Li7 110.2(3) . . ?
P7 N14 Li8 119.6(3) . . ?
C177 N14 P7 122.1(2) . . ?
C177 N14 Li8 111.0(3) . . ?
P8 N15 Li7 90.0(2) . . ?
P8 N15 Li8 86.9(2) . . ?
C185 N15 P8 121.3(2) . . ?
C185 N15 Li7 137.9(3) . . ?
C185 N15 Li8 134.3(3) . . ?
Li7 N15 Li8 68.0(3) . . ?
P8 N16 Li7 84.3(2) . . ?
P8 N16 Li8 90.1(2) . . ?
C193 N16 P8 123.3(2) . . ?
C193 N16 Li7 122.5(3) . . ?
C193 N16 Li8 144.8(3) . . ?
Li8 N16 Li7 66.7(3) . . ?
N13 C169 C170 113.1(3) . . ?
N13 C169 C171 107.6(3) . . ?
C171 C169 C170 111.0(3) . . ?
C169 C171 Li7 80.2(2) . . ?
C172 C171 C169 123.1(3) . . ?
C172 C171 C176 117.4(3) . . ?
C172 C171 Li7 85.3(3) . . ?
C176 C171 C169 119.5(3) . . ?
C176 C171 Li7 105.0(3) . . ?
C171 C172 C173 121.4(4) . . ?
C174 C173 C172 120.4(4) . . ?
C175 C174 C173 119.5(4) . . ?
C174 C175 C176 120.7(4) . . ?
C171 C176 C175 120.7(4) . . ?
N14 C177 C178 114.2(3) . . ?
N14 C177 C179 108.5(3) . . ?
C179 C177 C178 109.3(3) . . ?
C177 C179 Li8 78.6(2) . . ?
C180 C179 C177 120.4(4) . . ?
C180 C179 C184 117.4(4) . . ?
C180 C179 Li8 77.1(3) . . ?
C184 C179 C177 122.2(4) . . ?
C184 C179 Li8 116.4(3) . . ?
C179 C180 Li8 73.5(3) . . ?
C181 C180 C179 122.0(5) . . ?
C181 C180 Li8 118.5(3) . . ?
C182 C181 C180 120.3(6) . . ?
C181 C182 C183 120.6(5) . . ?
C182 C183 C184 119.3(5) . . ?
C179 C184 C183 120.3(5) . . ?
N15 C185 C186 111.5(3) . . ?
N15 C185 C187 110.4(3) . . ?
C187 C185 C186 110.1(3) . . ?
C188 C187 C185 121.0(3) . . ?
C192 C187 C185 120.6(3) . . ?
C192 C187 C188 118.4(3) . . ?
C189 C188 C187 121.0(4) . . ?
C190 C189 C188 120.8(4) . . ?
C189 C190 C191 119.1(4) . . ?
C192 C191 C190 119.8(4) . . ?
C187 C192 C191 120.9(4) . . ?
N16 C193 C194 109.9(3) . . ?
N16 C193 C195 114.8(3) . . ?
C195 C193 C194 108.4(3) . . ?
C196 C195 C193 121.5(4) . . ?
C196 C195 C200 118.3(4) . . ?
C200 C195 C193 120.1(4) . . ?
C195 C196 C197 120.0(5) . . ?
C198 C197 C196 117.6(6) . . ?
C199 C198 C197 122.9(6) . . ?
C198 C199 C200 118.6(6) . . ?
C199 C200 C195 122.4(5) . . ?
C202 C201 P7 117.6(3) . . ?
C202 C201 C206 118.1(3) . . ?
C206 C201 P7 124.0(3) . . ?
C201 C202 C203 121.6(4) . . ?
C204 C203 C202 119.2(4) . . ?
C203 C204 C205 120.1(4) . . ?
C206 C205 C204 120.2(4) . . ?
C205 C206 C201 120.9(4) . . ?
C208 C207 P7 121.2(3) . . ?
C212 C207 P7 120.3(3) . . ?
C212 C207 C208 118.3(3) . . ?
C209 C208 C207 120.7(3) . . ?
C210 C209 C208 120.0(4) . . ?
C209 C210 C211 120.2(4) . . ?
C210 C211 C212 120.1(4) . . ?
C211 C212 C207 120.7(3) . . ?
C214 C213 P8 120.7(3) . . ?
C218 C213 P8 120.4(3) . . ?
C218 C213 C214 118.6(3) . . ?
C215 C214 C213 120.7(4) . . ?
C214 C215 C216 120.1(4) . . ?
C217 C216 C215 120.2(4) . . ?
C216 C217 C218 120.3(4) . . ?
C213 C218 C217 120.0(4) . . ?
C220 C219 P8 121.0(3) . . ?
C220 C219 C224 118.3(3) . . ?
C224 C219 P8 120.6(3) . . ?
C219 C220 C221 120.9(4) . . ?
C222 C221 C220 120.0(4) . . ?
C223 C222 C221 119.7(4) . . ?
C222 C223 C224 120.0(4) . . ?
C223 C224 C219 121.0(3) . . ?
N13 Li7 N15 135.3(4) . . ?
N13 Li7 N16 118.5(3) . . ?
N13 Li7 C171 61.9(2) . . ?
N15 Li7 N16 68.5(2) . . ?
N15 Li7 C171 137.3(3) . . ?
N16 Li7 C171 146.9(3) . . ?
N14 Li8 N15 130.2(3) . . ?
N14 Li8 N16 132.9(4) . . ?
N14 Li8 C179 60.0(2) . . ?
N14 Li8 C180 75.8(2) . . ?
N15 Li8 C179 148.8(3) . . ?
N15 Li8 C180 119.4(3) . . ?
N16 Li8 N15 69.4(2) . . ?
N16 Li8 C179 129.3(3) . . ?
N16 Li8 C180 138.1(3) . . ?
C179 Li8 C180 29.36(14) . . ?
N17 P9 N18 108.65(15) . . ?
N17 P9 C257 112.53(17) . . ?
N17 P9 C263 108.96(16) . . ?
N18 P9 C257 108.93(16) . . ?
N18 P9 C263 113.06(16) . . ?
C263 P9 C257 104.75(16) . . ?
N19 P10 C269 114.62(16) . . ?
N19 P10 C275 111.84(15) . . ?
N20 P10 N19 100.26(15) . . ?
N20 P10 C269 112.98(16) . . ?
N20 P10 C275 115.57(16) . . ?
C269 P10 C275 102.16(16) . . ?
P9 N17 Li9 117.9(3) . . ?
C225 N17 P9 121.4(2) . . ?
C225 N17 Li9 113.1(3) . . ?
P9 N18 Li10 125.3(3) . . ?
C233 N18 P9 121.6(2) . . ?
C233 N18 Li10 108.8(3) . . ?
P10 N19 Li9 85.5(2) . . ?
P10 N19 Li10 96.9(3) . . ?
C241 N19 P10 122.8(2) . . ?
C241 N19 Li9 132.6(3) . . ?
C241 N19 Li10 132.2(4) . . ?
Li10 N19 Li9 69.8(3) . . ?
P10 N20 Li9 91.3(2) . . ?
P10 N20 Li10 79.2(2) . . ?
C249 N20 P10 125.1(2) . . ?
C249 N20 Li9 143.4(3) . . ?
C249 N20 Li10 122.8(3) . . ?
Li9 N20 Li10 62.6(3) . . ?
N17 C225 C226 114.0(3) . . ?
N17 C225 C227 108.9(3) . . ?
C227 C225 C226 108.5(3) . . ?
C228 C227 C225 121.3(4) . . ?
C228 C227 C232 117.4(4) . . ?
C232 C227 C225 121.3(4) . . ?
C227 C228 C229 121.9(4) . . ?
C230 C229 C228 119.8(5) . . ?
C229 C230 C231 119.5(4) . . ?
C230 C231 C232 120.9(5) . . ?
C227 C232 C231 120.4(4) . . ?
N18 C233 C234 113.1(3) . . ?
N18 C233 C235 108.7(3) . . ?
N18 C233 Li10 41.1(2) . . ?
C234 C233 Li10 131.5(3) . . ?
C235 C233 C234 110.3(3) . . ?
C235 C233 Li10 67.7(2) . . ?
C233 C235 Li10 79.9(2) . . ?
C236 C235 C233 121.4(3) . . ?
C236 C235 Li10 77.2(3) . . ?
C240 C235 C233 121.3(3) . . ?
C240 C235 C236 117.3(3) . . ?
C240 C235 Li10 114.9(3) . . ?
C235 C236 Li10 72.3(3) . . ?
C237 C236 C235 120.8(4) . . ?
C237 C236 Li10 118.0(3) . . ?
C238 C237 C236 120.5(4) . . ?
C239 C238 C237 119.6(4) . . ?
C238 C239 C240 120.0(4) . . ?
C239 C240 C235 121.8(4) . . ?
N19 C241 C242 110.7(3) . . ?
N19 C241 C243 108.8(3) . . ?
C242 C241 C243 110.8(3) . . ?
C244 C243 C241 122.0(3) . . ?
C248 C243 C241 120.4(3) . . ?
C248 C243 C244 117.6(3) . . ?
C243 C244 C245 120.8(4) . . ?
C246 C245 C244 120.1(4) . . ?
C247 C246 C245 119.7(4) . . ?
C246 C247 C248 120.0(4) . . ?
C247 C248 C243 121.9(4) . . ?
N20 C249 C250 109.0(3) . . ?
N20 C249 C251 115.1(3) . . ?
C251 C249 C250 108.0(3) . . ?
C252 C251 C249 121.0(3) . . ?
C252 C251 C256 117.5(4) . . ?
C256 C251 C249 121.4(3) . . ?
C251 C252 C253 121.4(4) . . ?
C254 C253 C252 120.0(4) . . ?
C253 C254 C255 119.7(4) . . ?
C254 C255 C256 120.0(4) . . ?
C251 C256 C255 121.4(4) . . ?
C258 C257 P9 123.1(3) . . ?
C258 C257 C262 117.6(3) . . ?
C262 C257 P9 118.8(3) . . ?
C259 C258 C257 121.2(4) . . ?
C260 C259 C258 120.2(4) . . ?
C259 C260 C261 120.3(4) . . ?
C262 C261 C260 119.4(4) . . ?
C261 C262 C257 121.4(4) . . ?
C264 C263 P9 124.4(3) . . ?
C268 C263 P9 117.2(3) . . ?
C268 C263 C264 117.9(3) . . ?
C265 C264 C263 120.6(3) . . ?
C266 C265 C264 120.3(4) . . ?
C265 C266 C267 119.9(4) . . ?
C268 C267 C266 120.1(4) . . ?
C267 C268 C263 121.2(3) . . ?
C270 C269 P10 120.1(3) . . ?
C270 C269 C274 118.4(3) . . ?
C274 C269 P10 121.3(3) . . ?
C269 C270 C271 120.0(4) . . ?
C272 C271 C270 120.7(4) . . ?
C271 C272 C273 120.1(4) . . ?
C274 C273 C272 119.4(4) . . ?
C273 C274 C269 121.4(4) . . ?
C276 C275 P10 121.8(3) . . ?
C280 C275 P10 120.2(3) . . ?
C280 C275 C276 117.9(3) . . ?
C275 C276 C277 121.1(3) . . ?
C278 C277 C276 119.9(3) . . ?
C279 C278 C277 119.7(4) . . ?
C278 C279 C280 120.4(4) . . ?
C275 C280 C279 120.9(4) . . ?
N17 Li9 N19 129.2(4) . . ?
N17 Li9 N20 140.0(4) . . ?
N20 Li9 N19 71.8(2) . . ?
N18 Li10 N19 136.1(4) . . ?
N18 Li10 N20 115.1(5) . . ?
N18 Li10 C233 30.11(17) . . ?
N18 Li10 C235 62.5(2) . . ?
N18 Li10 C236 81.3(3) . . ?
N19 Li10 N20 65.0(3) . . ?
N19 Li10 C233 151.5(5) . . ?
N19 Li10 C235 143.5(5) . . ?
N19 Li10 C236 140.6(4) . . ?
N20 Li10 C233 137.0(4) . . ?
N20 Li10 C235 144.8(4) . . ?
N20 Li10 C236 116.5(4) . . ?
C235 Li10 C233 32.48(14) . . ?
C235 Li10 C236 30.51(14) . . ?
C236 Li10 C233 55.41(18) . . ?

_shelx_res_file                  
;
TITL tjf-pr08-2-p1 in P1 #1
    tjf-pr08-2.res
    created by SHELXL-2018/3 at 17:38:45 on 22-Jan-2019
REM reset to P6 #1
CELL 0.71073 12.6997 12.7562 43.4001 81.58 88.388 60.357
ZERR 5 0.0025 0.0026 0.0087 0.03 0.03 0.03
LATT -1
SFAC C H Li N P
UNIT 280 280 10 20 10

L.S. 10
PLAN  10
SIZE 0.083 0.2 0.285
TEMP -123.15
FREE P1 Li1
FREE P2 Li1
FREE P2 Li2
FREE Li2 Li1
FREE P4 Li4
FREE P4 Li3
FREE P3 Li4
FREE P6 Li5
FREE P6 Li6
FREE Li4 Li3
FREE P5 Li5
FREE P5 Li6
FREE Li5 Li6
FREE P8 Li7
FREE P8 Li8
FREE P7 Li8
FREE Li7 Li8
FREE P10 Li10
FREE P10 Li9
FREE P9 Li9
FREE Li10 Li9
BOND
fmap 2
acta 52
REM <olex2.extras>
REM <HklSrc "%.\\tjf-pr08-2.hkl">
REM </olex2.extras>

WGHT    0.045800
EXTI    0.001970
FVAR       0.09615
P1    5    1.323767   -0.100260   -0.017188    11.00000    0.02648    0.03117 =
         0.02839   -0.00491    0.00231   -0.01531
P2    5    0.895908   -0.053926   -0.020054    11.00000    0.02465    0.02379 =
         0.03104   -0.00457    0.00164   -0.01220
N1    4    1.289048   -0.188204   -0.031407    11.00000    0.02515    0.02780 =
         0.03201   -0.00677    0.00450   -0.01211
N2    4    1.209902   -0.008347    0.000134    11.00000    0.02549    0.02888 =
         0.03238   -0.00864    0.00258   -0.01360
N3    4    1.001528   -0.131590    0.006469    11.00000    0.02600    0.02925 =
         0.02902   -0.00140    0.00075   -0.01352
N4    4    0.960868    0.003384   -0.043096    11.00000    0.02699    0.02628 =
         0.02952    0.00142   -0.00360   -0.01425
C1    1    1.377895   -0.315010   -0.034994    11.00000    0.02959    0.03465 =
         0.03547   -0.01066    0.00354   -0.01328
AFIX  13
H1    2    1.419031   -0.359802   -0.014119    11.00000   -1.20000
AFIX   0
C2    1    1.475830   -0.328292   -0.058119    11.00000    0.04052    0.05715 =
         0.06901   -0.03462    0.02089   -0.02677
AFIX 137
H2A   2    1.437198   -0.283669   -0.078677    11.00000   -1.50000
H2B   2    1.529070   -0.414816   -0.059644    11.00000   -1.50000
H2C   2    1.523776   -0.294876   -0.050807    11.00000   -1.50000
AFIX   0
C3    1    1.310795   -0.375093   -0.045618    11.00000    0.03150    0.02772 =
         0.03349   -0.00857    0.00393   -0.01158
C4    1    1.229761   -0.320740   -0.071446    11.00000    0.03946    0.03451 =
         0.04169   -0.00997    0.00183   -0.01664
AFIX  43
H4    2    1.214362   -0.243686   -0.082187    11.00000   -1.20000
AFIX   0
C5    1    1.171033   -0.377042   -0.081798    11.00000    0.04128    0.05453 =
         0.05299   -0.02477    0.00051   -0.01772
AFIX  43
H5    2    1.115196   -0.338107   -0.099374    11.00000   -1.20000
AFIX   0
C6    1    1.193331   -0.489160   -0.066702    11.00000    0.05471    0.05602 =
         0.07679   -0.03649    0.01911   -0.03539
AFIX  43
H6    2    1.154794   -0.528983   -0.074080    11.00000   -1.20000
AFIX   0
C7    1    1.271352   -0.542598   -0.041026    11.00000    0.07192    0.03427 =
         0.07317   -0.01690    0.02121   -0.03056
AFIX  43
H7    2    1.285665   -0.619205   -0.030230    11.00000   -1.20000
AFIX   0
C8    1    1.329717   -0.486627   -0.030558    11.00000    0.05539    0.03731 =
         0.04555   -0.00775    0.00599   -0.01870
AFIX  43
H8    2    1.383914   -0.525509   -0.012662    11.00000   -1.20000
AFIX   0
C9    1    1.200211    0.102598    0.009079    11.00000    0.03303    0.03804 =
         0.03811   -0.01385    0.00744   -0.02184
AFIX  13
H9    2    1.220130    0.146376   -0.009136    11.00000   -1.20000
AFIX   0
C10   1    1.285397    0.076933    0.037110    11.00000    0.03399    0.05398 =
         0.05357   -0.02376    0.00325   -0.02485
AFIX 137
H10A  2    1.265141    0.036284    0.055324    11.00000   -1.50000
H10B  2    1.275754    0.154083    0.041712    11.00000   -1.50000
H10C  2    1.369588    0.024073    0.032157    11.00000   -1.50000
AFIX   0
C11   1    1.070386    0.185671    0.017367    11.00000    0.03176    0.03465 =
         0.04434   -0.01781    0.00449   -0.01738
C12   1    1.014508    0.144333    0.039713    11.00000    0.03695    0.04420 =
         0.03726   -0.01430    0.00570   -0.01999
AFIX  43
H12   2    1.057057    0.061776    0.049582    11.00000   -1.20000
AFIX   0
C13   1    0.897908    0.220267    0.048103    11.00000    0.03898    0.05804 =
         0.05707   -0.02797    0.01484   -0.02575
AFIX  43
H13   2    0.860615    0.189719    0.063332    11.00000   -1.20000
AFIX   0
C14   1    0.836719    0.340013    0.034227    11.00000    0.03815    0.05157 =
         0.08087   -0.03340    0.00957   -0.01308
AFIX  43
H14   2    0.757415    0.393092    0.040213    11.00000   -1.20000
AFIX   0
C15   1    0.889102    0.382996    0.011954    11.00000    0.05027    0.04000 =
         0.09249   -0.01476    0.01354   -0.01097
AFIX  43
H15   2    0.846174    0.465801    0.002283    11.00000   -1.20000
AFIX   0
C16   1    1.005369    0.305868    0.003335    11.00000    0.05071    0.03838 =
         0.06624   -0.01183    0.01160   -0.01769
AFIX  43
H16   2    1.040792    0.336329   -0.012491    11.00000   -1.20000
AFIX   0
C17   1    0.980362   -0.195397    0.035232    11.00000    0.02887    0.03453 =
         0.03634    0.00109    0.00329   -0.01419
AFIX  13
H17   2    0.899048   -0.188457    0.032648    11.00000   -1.20000
AFIX   0
C18   1    0.979211   -0.135651    0.063092    11.00000    0.06338    0.03481 =
         0.03296   -0.00424    0.01492   -0.01218
AFIX 137
H18A  2    1.056431   -0.136830    0.065201    11.00000   -1.50000
H18B  2    0.967942   -0.180507    0.082035    11.00000   -1.50000
H18C  2    0.912515   -0.051018    0.060040    11.00000   -1.50000
AFIX   0
C19   1    1.074885   -0.329248    0.040819    11.00000    0.03722    0.02952 =
         0.02361    0.00085   -0.00199   -0.01545
C20   1    1.042756   -0.419156    0.047035    11.00000    0.05292    0.04546 =
         0.04017    0.00635   -0.00739   -0.02892
AFIX  43
H20   2    0.959408   -0.396717    0.046776    11.00000   -1.20000
AFIX   0
C21   1    1.130538   -0.541481    0.053634    11.00000    0.08847    0.03640 =
         0.04109    0.00311    0.00069   -0.03564
AFIX  43
H21   2    1.107253   -0.602271    0.057410    11.00000   -1.20000
AFIX   0
C22   1    1.250777   -0.574348    0.054689    11.00000    0.06649    0.03691 =
         0.03678   -0.00353    0.00697   -0.01083
AFIX  43
H22   2    1.311062   -0.657716    0.059943    11.00000   -1.20000
AFIX   0
C23   1    1.283587   -0.487038    0.048176    11.00000    0.04377    0.04530 =
         0.04395   -0.00408    0.00225   -0.00832
AFIX  43
H23   2    1.367069   -0.510005    0.048644    11.00000   -1.20000
AFIX   0
C24   1    1.196728   -0.365506    0.040902    11.00000    0.03684    0.03521 =
         0.03843   -0.00486    0.00100   -0.01496
AFIX  43
H24   2    1.221253   -0.305990    0.035881    11.00000   -1.20000
AFIX   0
C25   1    0.902220    0.081450   -0.072922    11.00000    0.02654    0.03334 =
         0.03126   -0.00263   -0.00080   -0.01521
AFIX  13
H25   2    0.813762    0.108065   -0.072921    11.00000   -1.20000
AFIX   0
C26   1    0.957444    0.009710   -0.100141    11.00000    0.05093    0.03605 =
         0.03359   -0.00573   -0.00081   -0.02338
AFIX 137
H26A  2    1.044387   -0.017564   -0.100247    11.00000   -1.50000
H26B  2    0.917419    0.062339   -0.119864    11.00000   -1.50000
H26C  2    0.945757   -0.061409   -0.097675    11.00000   -1.50000
AFIX   0
C27   1    0.916650    0.194060   -0.077044    11.00000    0.03434    0.02739 =
         0.02246   -0.00241   -0.00134   -0.01576
C28   1    1.029287    0.182896   -0.075207    11.00000    0.03534    0.02833 =
         0.04507    0.00050   -0.00046   -0.01599
AFIX  43
H28   2    1.098135    0.104153   -0.069775    11.00000   -1.20000
AFIX   0
C29   1    1.045228    0.283856   -0.081092    11.00000    0.04377    0.04267 =
         0.05241   -0.00810    0.00551   -0.02910
AFIX  43
H29   2    1.124336    0.273836   -0.079865    11.00000   -1.20000
AFIX   0
C30   1    0.945947    0.398872   -0.088732    11.00000    0.06237    0.03625 =
         0.03992   -0.00658    0.00029   -0.03264
AFIX  43
H30   2    0.956227    0.468373   -0.093025    11.00000   -1.20000
AFIX   0
C31   1    0.832146    0.411850   -0.090067    11.00000    0.05421    0.02758 =
         0.05423   -0.00235   -0.01111   -0.01711
AFIX  43
H31   2    0.763064    0.490716   -0.095056    11.00000   -1.20000
AFIX   0
C32   1    0.818148    0.310107   -0.084148    11.00000    0.03776    0.03144 =
         0.04467   -0.00597   -0.00883   -0.01528
AFIX  43
H32   2    0.738922    0.320228   -0.084985    11.00000   -1.20000
AFIX   0
C33   1    1.458798   -0.190630    0.008754    11.00000    0.02840    0.03185 =
         0.03275   -0.00685    0.00404   -0.01758
C34   1    1.448558   -0.247229    0.037716    11.00000    0.03542    0.04538 =
         0.03279   -0.00644    0.00568   -0.02504
AFIX  43
H34   2    1.370952   -0.233674    0.043861    11.00000   -1.20000
AFIX   0
C35   1    1.549348   -0.323068    0.057814    11.00000    0.04049    0.04614 =
         0.03120    0.00440    0.00055   -0.02268
AFIX  43
H35   2    1.540083   -0.360908    0.077440    11.00000   -1.20000
AFIX   0
C36   1    1.662520   -0.343741    0.049481    11.00000    0.03459    0.03890 =
         0.04043   -0.00121   -0.00614   -0.01365
AFIX  43
H36   2    1.731419   -0.395667    0.063269    11.00000   -1.20000
AFIX   0
C37   1    1.675235   -0.288548    0.020971    11.00000    0.02572    0.04125 =
         0.04081   -0.00541    0.00354   -0.01331
AFIX  43
H37   2    1.753077   -0.301729    0.015188    11.00000   -1.20000
AFIX   0
C38   1    1.574716   -0.213708    0.000646    11.00000    0.03647    0.03363 =
         0.03239   -0.00190    0.00361   -0.01863
AFIX  43
H38   2    1.585023   -0.177598   -0.019115    11.00000   -1.20000
AFIX   0
C39   1    1.367145   -0.013313   -0.047228    11.00000    0.02417    0.03318 =
         0.03285   -0.00483    0.00369   -0.00996
C40   1    1.342184   -0.010205   -0.078504    11.00000    0.03258    0.04216 =
         0.03719   -0.00385    0.00593   -0.01582
AFIX  43
H40   2    1.311546   -0.059771   -0.084057    11.00000   -1.20000
AFIX   0
C41   1    1.361822    0.064856   -0.101573    11.00000    0.04274    0.05540 =
         0.03626    0.00829    0.00190   -0.01713
AFIX  43
H41   2    1.346060    0.065164   -0.122865    11.00000   -1.20000
AFIX   0
C42   1    1.404096    0.139120   -0.093835    11.00000    0.04100    0.04372 =
         0.05838    0.01116    0.01439   -0.01390
AFIX  43
H42   2    1.415702    0.191620   -0.109725    11.00000   -1.20000
AFIX   0
C43   1    1.429453    0.136942   -0.062978    11.00000    0.03695    0.03239 =
         0.06971   -0.00396    0.01308   -0.01656
AFIX  43
H43   2    1.458885    0.187725   -0.057602    11.00000   -1.20000
AFIX   0
C44   1    1.411993    0.060661   -0.039816    11.00000    0.03031    0.03728 =
         0.04432   -0.00595    0.00883   -0.01750
AFIX  43
H44   2    1.430778    0.058686   -0.018631    11.00000   -1.20000
AFIX   0
C45   1    0.756043    0.060534   -0.006062    11.00000    0.02558    0.03054 =
         0.03057   -0.00533   -0.00156   -0.01347
C46   1    0.732057    0.180183   -0.008886    11.00000    0.03475    0.03277 =
         0.04867   -0.01073    0.00338   -0.01873
AFIX  43
H46   2    0.785639    0.202789   -0.019687    11.00000   -1.20000
AFIX   0
C47   1    0.631191    0.266670    0.003830    11.00000    0.03959    0.02927 =
         0.07152   -0.01825    0.00468   -0.01171
AFIX  43
H47   2    0.614958    0.348642    0.001343    11.00000   -1.20000
AFIX   0
C48   1    0.554447    0.235208    0.019984    11.00000    0.03396    0.04574 =
         0.05394   -0.02193    0.00769   -0.00922
AFIX  43
H48   2    0.485151    0.295278    0.028667    11.00000   -1.20000
AFIX   0
C49   1    0.577605    0.115807    0.023708    11.00000    0.02880    0.04878 =
         0.03625   -0.00819    0.00432   -0.01802
AFIX  43
H49   2    0.525296    0.093602    0.035359    11.00000   -1.20000
AFIX   0
C50   1    0.676868    0.029041    0.010460    11.00000    0.03220    0.03304 =
         0.03664   -0.00693    0.00108   -0.01579
AFIX  43
H50   2    0.691450   -0.052307    0.012570    11.00000   -1.20000
AFIX   0
C51   1    0.846767   -0.145057   -0.037507    11.00000    0.02673    0.02567 =
         0.03207   -0.00407    0.00489   -0.01370
C52   1    0.741016   -0.091160   -0.056112    11.00000    0.03213    0.02893 =
         0.03494   -0.00541    0.00329   -0.01828
AFIX  43
H52   2    0.689901   -0.005076   -0.058778    11.00000   -1.20000
AFIX   0
C53   1    0.708438   -0.161227   -0.070979    11.00000    0.03105    0.04182 =
         0.03612   -0.00677    0.00471   -0.02292
AFIX  43
H53   2    0.635844   -0.123031   -0.083809    11.00000   -1.20000
AFIX   0
C54   1    0.781821   -0.286204   -0.067030    11.00000    0.04614    0.03522 =
         0.04354   -0.01187    0.00261   -0.02525
AFIX  43
H54   2    0.759735   -0.334315   -0.077110    11.00000   -1.20000
AFIX   0
C55   1    0.887463   -0.341554   -0.048426    11.00000    0.04314    0.02788 =
         0.04441   -0.01098    0.00592   -0.01757
AFIX  43
H55   2    0.937586   -0.427789   -0.045584    11.00000   -1.20000
AFIX   0
C56   1    0.920597   -0.271479   -0.033866    11.00000    0.03517    0.03100 =
         0.03473   -0.00580    0.00343   -0.01567
AFIX  43
H56   2    0.993991   -0.309910   -0.021354    11.00000   -1.20000
AFIX   0
LI1   3    1.126509   -0.164464   -0.030482    11.00000    0.02980    0.03566 =
         0.04401   -0.00822    0.00498   -0.01526
LI2   3    1.048850    0.009073   -0.003293    11.00000    0.04236    0.03892 =
         0.04556   -0.01035    0.00030   -0.02627

P3    5    0.203321    0.311981    0.185634    11.00000    0.02751    0.03158 =
         0.02972   -0.00371    0.00304   -0.01598
P4    5    0.618740    0.299998    0.181139    11.00000    0.02765    0.02847 =
         0.02836   -0.00508    0.00236   -0.01540
N5    4    0.330594    0.204243    0.201213    11.00000    0.03170    0.02952 =
         0.03462   -0.00163    0.00196   -0.01744
N6    4    0.223533    0.417173    0.166955    11.00000    0.02759    0.02745 =
         0.03211   -0.00125    0.00283   -0.01395
N7    4    0.559533    0.257341    0.156980    11.00000    0.02974    0.03425 =
         0.02565   -0.00944    0.00518   -0.01658
N8    4    0.512963    0.348732    0.205066    11.00000    0.03151    0.03632 =
         0.02422   -0.00938    0.00463   -0.01833
C57   1    0.348761    0.081715    0.213138    11.00000    0.03459    0.03224 =
         0.03779    0.00221    0.00336   -0.01685
AFIX  13
H57   2    0.306600    0.060887    0.198009    11.00000   -1.20000
AFIX   0
C58   1    0.295892    0.074959    0.245096    11.00000    0.04720    0.04565 =
         0.05311    0.01260    0.01251   -0.01749
AFIX 137
H58A  2    0.332507    0.099600    0.260097    11.00000   -1.50000
H58B  2    0.313508   -0.008878    0.252268    11.00000   -1.50000
H58C  2    0.207878    0.129838    0.243347    11.00000   -1.50000
AFIX   0
C59   1    0.482895   -0.009588    0.214027    11.00000    0.03632    0.02771 =
         0.03616    0.00400    0.00282   -0.01780
C60   1    0.563677   -0.018965    0.236517    11.00000    0.04164    0.03771 =
         0.04114   -0.01062    0.00541   -0.02054
AFIX  43
H60   2    0.534866    0.035179    0.251509    11.00000   -1.20000
AFIX   0
C61   1    0.685890   -0.105930    0.237572    11.00000    0.04271    0.04402 =
         0.04431   -0.00031   -0.00863   -0.02028
AFIX  43
H61   2    0.739492   -0.111258    0.253329    11.00000   -1.20000
AFIX   0
C62   1    0.729543   -0.184163    0.215963    11.00000    0.03414    0.03254 =
         0.06937   -0.00527    0.00010   -0.01222
AFIX  43
H62   2    0.812715   -0.245128    0.216961    11.00000   -1.20000
AFIX   0
C63   1    0.651835   -0.173301    0.192962    11.00000    0.04644    0.04560 =
         0.06908   -0.02835    0.01705   -0.02191
AFIX  43
H63   2    0.682210   -0.225150    0.177456    11.00000   -1.20000
AFIX   0
C64   1    0.529619   -0.087932    0.191927    11.00000    0.04281    0.04947 =
         0.04440   -0.01292    0.00091   -0.02552
AFIX  43
H64   2    0.477009   -0.082791    0.175924    11.00000   -1.20000
AFIX   0
C65   1    0.126676    0.546688    0.162296    11.00000    0.03351    0.03378 =
         0.03298    0.00136   -0.00084   -0.01346
AFIX  13
H65   2    0.089882    0.567567    0.182749    11.00000   -1.20000
AFIX   0
C66   1    0.025755    0.575491    0.138445    11.00000    0.03586    0.04642 =
         0.06404    0.01053   -0.01234   -0.02103
AFIX 137
H66A  2    0.060416    0.555938    0.118218    11.00000   -1.50000
H66B  2   -0.034955    0.662390    0.136332    11.00000   -1.50000
H66C  2   -0.012760    0.526573    0.145528    11.00000   -1.50000
AFIX   0
C67   1    0.183280    0.625152    0.151625    11.00000    0.03380    0.02780 =
         0.04447    0.00073   -0.00455   -0.01239
C68   1    0.168389    0.718038    0.167216    11.00000    0.05304    0.03750 =
         0.09782   -0.01800    0.00151   -0.01615
AFIX  43
H68   2    0.124419    0.731402    0.185663    11.00000   -1.20000
AFIX   0
C69   1    0.217037    0.792510    0.156246    11.00000    0.07466    0.02817 =
         0.18188   -0.00068   -0.03216   -0.02430
AFIX  43
H69   2    0.206065    0.856388    0.167116    11.00000   -1.20000
AFIX   0
C70   1    0.281458    0.772859    0.129411    11.00000    0.06635    0.06411 =
         0.15969    0.05020   -0.04222   -0.04648
AFIX  43
H70   2    0.313215    0.824476    0.121511    11.00000   -1.20000
AFIX   0
C71   1    0.299001    0.680084    0.114503    11.00000    0.05723    0.08186 =
         0.08967    0.03167   -0.00814   -0.04425
AFIX  43
H71   2    0.345255    0.665251    0.096447    11.00000   -1.20000
AFIX   0
C72   1    0.250037    0.606081    0.125321    11.00000    0.05184    0.06030 =
         0.04713    0.00601    0.00010   -0.03488
AFIX  43
H72   2    0.262691    0.541598    0.114473    11.00000   -1.20000
AFIX   0
C73   1    0.616233    0.218993    0.127589    11.00000    0.03315    0.03824 =
         0.02814   -0.00483    0.00141   -0.01919
AFIX  13
H73   2    0.705433    0.186586    0.130541    11.00000   -1.20000
AFIX   0
C74   1    0.566467    0.325413    0.100773    11.00000    0.05891    0.05100 =
         0.03150   -0.00414   -0.00068   -0.03326
AFIX 137
H74A  2    0.478658    0.359611    0.097861    11.00000   -1.50000
H74B  2    0.605508    0.296468    0.081598    11.00000   -1.50000
H74C  2    0.583261    0.388533    0.105633    11.00000   -1.50000
AFIX   0
C75   1    0.596943    0.117892    0.119315    11.00000    0.03801    0.03322 =
         0.02561   -0.00532   -0.00006   -0.01828
C76   1    0.483451    0.129123    0.119216    11.00000    0.03746    0.03982 =
         0.03849   -0.01009    0.00127   -0.01870
AFIX  43
H76   2    0.417150    0.198866    0.125814    11.00000   -1.20000
AFIX   0
C77   1    0.463889    0.041057    0.109718    11.00000    0.05033    0.04688 =
         0.04339   -0.01032   -0.00160   -0.02968
AFIX  43
H77   2    0.384554    0.051262    0.109560    11.00000   -1.20000
AFIX   0
C78   1    0.559409   -0.061627    0.100468    11.00000    0.07222    0.04208 =
         0.04080   -0.01168    0.00213   -0.03260
AFIX  43
H78   2    0.546295   -0.122281    0.093896    11.00000   -1.20000
AFIX   0
C79   1    0.673688   -0.075278    0.100856    11.00000    0.05625    0.03644 =
         0.05444   -0.01622    0.01009   -0.02058
AFIX  43
H79   2    0.740005   -0.145891    0.094607    11.00000   -1.20000
AFIX   0
C80   1    0.692683    0.013501    0.110323    11.00000    0.04122    0.04173 =
         0.04409   -0.01246    0.00928   -0.01903
AFIX  43
H80   2    0.772206    0.002782    0.110664    11.00000   -1.20000
AFIX   0
C81   1    0.530138    0.362534    0.237091    11.00000    0.03304    0.02980 =
         0.02990   -0.00531    0.00143   -0.01483
AFIX  13
H81   2    0.613540    0.297001    0.245044    11.00000   -1.20000
AFIX   0
C82   1    0.439448    0.342529    0.257249    11.00000    0.07004    0.05573 =
         0.03639   -0.01605    0.01698   -0.04496
AFIX 137
H82A  2    0.356777    0.406219    0.250046    11.00000   -1.50000
H82B  2    0.453919    0.346178    0.279027    11.00000   -1.50000
H82C  2    0.449369    0.262335    0.255627    11.00000   -1.50000
AFIX   0
C83   1    0.517453    0.483652    0.241357    11.00000    0.04936    0.03677 =
         0.03329   -0.01312    0.01793   -0.02523
C84   1    0.423345    0.591927    0.227535    11.00000    0.08972    0.03857 =
         0.03658   -0.00957    0.00882   -0.01806
AFIX  43
H84   2    0.365925    0.591939    0.213968    11.00000   -1.20000
AFIX   0
C85   1    0.410100    0.704802    0.233179    11.00000    0.12026    0.04396 =
         0.04613   -0.00457    0.02123   -0.02695
AFIX  43
H85   2    0.345295    0.780349    0.223362    11.00000   -1.20000
AFIX   0
C86   1    0.493093    0.701239    0.253068    11.00000    0.11321    0.06227 =
         0.07335   -0.01989    0.03590   -0.06157
AFIX  43
H86   2    0.486568    0.776147    0.256407    11.00000   -1.20000
AFIX   0
C87   1    0.585090    0.595244    0.268409    11.00000    0.06973    0.08845 =
         0.10634   -0.05596    0.03158   -0.05556
AFIX  43
H87   2    0.638542    0.595642    0.283213    11.00000   -1.20000
AFIX   0
C88   1    0.597849    0.487489    0.261695    11.00000    0.04443    0.06059 =
         0.08354   -0.03998    0.01726   -0.03151
AFIX  43
H88   2    0.664205    0.412736    0.271332    11.00000   -1.20000
AFIX   0
C89   1    0.086274    0.376725    0.213603    11.00000    0.03070    0.03083 =
         0.02993   -0.00185    0.00275   -0.01516
C90   1    0.119136    0.394578    0.241803    11.00000    0.03144    0.04282 =
         0.03531   -0.00626    0.00212   -0.01836
AFIX  43
H90   2    0.202538    0.364308    0.246841    11.00000   -1.20000
AFIX   0
C91   1    0.035094    0.454477    0.262604    11.00000    0.04273    0.04815 =
         0.03502   -0.01249    0.00420   -0.02097
AFIX  43
H91   2    0.060122    0.466028    0.281646    11.00000   -1.20000
AFIX   0
C92   1   -0.086878    0.498093    0.255597    11.00000    0.03464    0.04312 =
         0.04512   -0.01654    0.01378   -0.01408
AFIX  43
H92   2   -0.145759    0.539535    0.269893    11.00000   -1.20000
AFIX   0
C93   1   -0.122359    0.481376    0.228060    11.00000    0.02753    0.04080 =
         0.04098   -0.00911    0.00593   -0.01300
AFIX  43
H93   2   -0.205848    0.511215    0.223257    11.00000   -1.20000
AFIX   0
C94   1   -0.036276    0.420815    0.207173    11.00000    0.03421    0.03538 =
         0.03479   -0.00647    0.00052   -0.01866
AFIX  43
H94   2   -0.061621    0.409342    0.188164    11.00000   -1.20000
AFIX   0
C95   1    0.140591    0.248642    0.161206    11.00000    0.02722    0.02835 =
         0.03037   -0.00482    0.00368   -0.01299
C96   1    0.093702    0.174988    0.174410    11.00000    0.03462    0.03548 =
         0.03489   -0.00476    0.00634   -0.01885
AFIX  43
H96   2    0.085399    0.165093    0.196306    11.00000   -1.20000
AFIX   0
C97   1    0.059041    0.116011    0.156031    11.00000    0.03216    0.03497 =
         0.04895   -0.00622    0.00469   -0.01864
AFIX  43
H97   2    0.027633    0.065657    0.165310    11.00000   -1.20000
AFIX   0
C98   1    0.070262    0.130620    0.124321    11.00000    0.04314    0.03712 =
         0.04661   -0.01313    0.00148   -0.02185
AFIX  43
H98   2    0.047817    0.089107    0.111741    11.00000   -1.20000
AFIX   0
C99   1    0.114072    0.205467    0.110612    11.00000    0.04378    0.04161 =
         0.03694   -0.01050    0.00755   -0.02378
AFIX  43
H99   2    0.119159    0.217302    0.088613    11.00000   -1.20000
AFIX   0
C100  1    0.150519    0.263143    0.128982    11.00000    0.03392    0.03540 =
         0.03468   -0.00798    0.00805   -0.01840
AFIX  43
H100  2    0.182447    0.312841    0.119562    11.00000   -1.20000
AFIX   0
C101  1    0.761642    0.178204    0.199783    11.00000    0.02946    0.03246 =
         0.02788   -0.00336    0.00340   -0.01696
C102  1    0.800544    0.057066    0.196558    11.00000    0.03490    0.03482 =
         0.04259   -0.00475    0.00446   -0.01858
AFIX  43
H102  2    0.754586    0.038770    0.183611    11.00000   -1.20000
AFIX   0
C103  1    0.906721   -0.036529    0.212366    11.00000    0.03746    0.03486 =
         0.06318    0.00413    0.00285   -0.01231
AFIX  43
H103  2    0.934539   -0.118620    0.209678    11.00000   -1.20000
AFIX   0
C104  1    0.971678   -0.010851    0.231877    11.00000    0.03528    0.05408 =
         0.04853    0.01385   -0.00144   -0.01330
AFIX  43
H104  2    1.043142   -0.075559    0.242926    11.00000   -1.20000
AFIX   0
C105  1    0.934005    0.107762    0.235521    11.00000    0.03633    0.06498 =
         0.03441    0.00285    0.00008   -0.02450
AFIX  43
H105  2    0.978859    0.125106    0.249100    11.00000   -1.20000
AFIX   0
C106  1    0.829994    0.201718    0.219193    11.00000    0.03561    0.04064 =
         0.03410   -0.00444    0.00495   -0.02152
AFIX  43
H106  2    0.805033    0.283740    0.221330    11.00000   -1.20000
AFIX   0
C107  1    0.660485    0.410847    0.162484    11.00000    0.02909    0.02943 =
         0.03010   -0.00323   -0.00158   -0.01630
C108  1    0.768609    0.373114    0.147352    11.00000    0.03055    0.03380 =
         0.03769   -0.00121    0.00031   -0.01687
AFIX  43
H108  2    0.823186    0.288474    0.147646    11.00000   -1.20000
AFIX   0
C109  1    0.797364    0.458006    0.131848    11.00000    0.03520    0.05143 =
         0.04185    0.00020   -0.00263   -0.02817
AFIX  43
H109  2    0.870624    0.431543    0.121235    11.00000   -1.20000
AFIX   0
C110  1    0.719452    0.580964    0.131852    11.00000    0.04966    0.04522 =
         0.04098    0.00659   -0.00986   -0.03317
AFIX  43
H110  2    0.740179    0.639090    0.121756    11.00000   -1.20000
AFIX   0
C111  1    0.612049    0.619285    0.146437    11.00000    0.05305    0.03221 =
         0.04466   -0.00262   -0.00522   -0.02385
AFIX  43
H111  2    0.558046    0.704027    0.146174    11.00000   -1.20000
AFIX   0
C112  1    0.581960    0.534634    0.161588    11.00000    0.04055    0.03775 =
         0.03683   -0.00493    0.00062   -0.02280
AFIX  43
H112  2    0.506959    0.561908    0.171403    11.00000   -1.20000
AFIX   0
LI3   3    0.485475    0.193893    0.193360    11.00000    0.04821    0.04685 =
         0.05972   -0.00479    0.00690   -0.02969
LI4   3    0.383626    0.402801    0.168861    11.00000    0.03254    0.04116 =
         0.05047   -0.00473   -0.00226   -0.01873

P5    5    1.021091   -0.343426    0.383000    11.00000    0.03117    0.02454 =
         0.02851   -0.00663    0.00261   -0.01183
P6    5    0.639315    0.083498    0.379756    11.00000    0.02737    0.02277 =
         0.03195   -0.00550    0.00270   -0.01308
N9    4    0.890547   -0.304046    0.368753    11.00000    0.03210    0.02574 =
         0.03131   -0.00879    0.00042   -0.01328
N10   4    1.009883   -0.235957    0.400196    11.00000    0.02824    0.02580 =
         0.03199   -0.00771   -0.00046   -0.01122
N11   4    0.747316    0.027664    0.356771    11.00000    0.02751    0.02596 =
         0.02942   -0.00234    0.00411   -0.01270
N12   4    0.682158   -0.031981    0.406283    11.00000    0.03057    0.02502 =
         0.03050   -0.00584    0.00580   -0.01313
C113  1    0.850014   -0.392497    0.365239    11.00000    0.04134    0.02830 =
         0.03466   -0.00920    0.00025   -0.01891
AFIX  13
H113  2    0.858006   -0.441249    0.386176    11.00000   -1.20000
AFIX   0
C114  1    0.919648   -0.480514    0.342566    11.00000    0.04751    0.04219 =
         0.07161   -0.03038   -0.00180   -0.01731
AFIX 137
H11A  2    0.915418   -0.434348    0.322050    11.00000   -1.50000
H11B  2    0.883876   -0.532225    0.340813    11.00000   -1.50000
H11C  2    1.004616   -0.531803    0.350197    11.00000   -1.50000
AFIX   0
C115  1    0.716421   -0.321247    0.354466    11.00000    0.03968    0.03215 =
         0.03628   -0.01329    0.00043   -0.02040
C116  1    0.675646   -0.233072    0.328155    11.00000    0.04702    0.04388 =
         0.04091   -0.00039   -0.00069   -0.02630
AFIX  43
H116  2    0.731136   -0.213734    0.317194    11.00000   -1.20000
AFIX   0
C117  1    0.555585   -0.173003    0.317664    11.00000    0.05242    0.04960 =
         0.05605    0.00060   -0.01655   -0.02558
AFIX  43
H117  2    0.529375   -0.113492    0.299427    11.00000   -1.20000
AFIX   0
C118  1    0.473864   -0.198435    0.333319    11.00000    0.03818    0.05716 =
         0.08245   -0.02467   -0.00677   -0.02050
AFIX  43
H118  2    0.391362   -0.157314    0.325899    11.00000   -1.20000
AFIX   0
C119  1    0.511738   -0.283470    0.359727    11.00000    0.04873    0.07145 =
         0.07548   -0.02112    0.01476   -0.04273
AFIX  43
H119  2    0.455343   -0.300900    0.370862    11.00000   -1.20000
AFIX   0
C120  1    0.631922   -0.343807    0.370142    11.00000    0.05554    0.05562 =
         0.04424   -0.00568    0.00382   -0.03730
AFIX  43
H120  2    0.657179   -0.402354    0.388565    11.00000   -1.20000
AFIX   0
C121  1    1.117013   -0.228958    0.409436    11.00000    0.03187    0.02935 =
         0.04071   -0.01044   -0.00215   -0.01236
AFIX  13
H121  2    1.170120   -0.241061    0.391314    11.00000   -1.20000
AFIX   0
C122  1    1.191514   -0.324682    0.437313    11.00000    0.03893    0.03228 =
         0.05465   -0.01107   -0.01156   -0.00992
AFIX 137
H12A  2    1.139941   -0.315018    0.455112    11.00000   -1.50000
H12B  2    1.259454   -0.313873    0.442855    11.00000   -1.50000
H12C  2    1.222885   -0.406495    0.431837    11.00000   -1.50000
AFIX   0
C123  1    1.074931   -0.102797    0.417638    11.00000    0.03559    0.03353 =
         0.03752   -0.00745   -0.00483   -0.01774
C124  1    0.991183   -0.057476    0.440147    11.00000    0.04236    0.03547 =
         0.04629   -0.01072   -0.00182   -0.01985
AFIX  43
H124  2    0.957051   -0.104519    0.449997    11.00000   -1.20000
AFIX   0
C125  1    0.956166    0.056700    0.448576    11.00000    0.04514    0.04088 =
         0.05604   -0.02191   -0.00036   -0.01357
AFIX  43
H125  2    0.898230    0.086985    0.463950    11.00000   -1.20000
AFIX   0
C126  1    1.005282    0.124280    0.434703    11.00000    0.05710    0.03826 =
         0.08830   -0.02054   -0.00859   -0.02285
AFIX  43
H126  2    0.982892    0.201019    0.440716    11.00000   -1.20000
AFIX   0
C127  1    1.087595    0.081380    0.411905    11.00000    0.07622    0.05134 =
         0.09952   -0.01993    0.01136   -0.04792
AFIX  43
H127  2    1.120922    0.129029    0.401951    11.00000   -1.20000
AFIX   0
C128  1    1.121268   -0.031218    0.403638    11.00000    0.05673    0.05101 =
         0.07141   -0.01860    0.01176   -0.03375
AFIX  43
H128  2    1.177823   -0.060013    0.387895    11.00000   -1.20000
AFIX   0
C129  1    0.748205    0.098252    0.326580    11.00000    0.03027    0.02417 =
         0.02913    0.00102   -0.00010   -0.01149
AFIX  13
H129  2    0.686087    0.185981    0.326464    11.00000   -1.20000
AFIX   0
C130  1    0.715870    0.052368    0.299808    11.00000    0.04596    0.05788 =
         0.02911   -0.00201   -0.00131   -0.03320
AFIX 137
H13A  2    0.775569   -0.033910    0.299831    11.00000   -1.50000
H13B  2    0.716279    0.100000    0.279966    11.00000   -1.50000
H13C  2    0.634982    0.061523    0.302420    11.00000   -1.50000
AFIX   0
C131  1    0.871475    0.088425    0.322313    11.00000    0.03453    0.03268 =
         0.02632   -0.00197    0.00099   -0.01946
C132  1    0.974431   -0.024294    0.324588    11.00000    0.03764    0.03432 =
         0.04300   -0.00347    0.00516   -0.02050
AFIX  43
H132  2    0.968082   -0.095680    0.330290    11.00000   -1.20000
AFIX   0
C133  1    1.087211   -0.035784    0.318727    11.00000    0.03249    0.04445 =
         0.05174   -0.00632    0.00316   -0.01815
AFIX  43
H133  2    1.157081   -0.114480    0.320189    11.00000   -1.20000
AFIX   0
C134  1    1.097938    0.066923    0.310782    11.00000    0.03752    0.06300 =
         0.03822   -0.00458    0.00015   -0.03192
AFIX  43
H134  2    1.174849    0.059428    0.306358    11.00000   -1.20000
AFIX   0
C135  1    0.996770    0.180225    0.309296    11.00000    0.05626    0.05394 =
         0.05008   -0.00003   -0.00184   -0.04288
AFIX  43
H135  2    1.004037    0.251354    0.304353    11.00000   -1.20000
AFIX   0
C136  1    0.883712    0.191266    0.314999    11.00000    0.03646    0.03491 =
         0.04880   -0.00390    0.00032   -0.01966
AFIX  43
H136  2    0.814154    0.270043    0.313873    11.00000   -1.20000
AFIX   0
C137  1    0.614912   -0.021942    0.434933    11.00000    0.04092    0.02591 =
         0.03562   -0.00354    0.00714   -0.01459
AFIX  13
H137  2    0.539239    0.059528    0.432101    11.00000   -1.20000
AFIX   0
C138  1    0.688191   -0.029592    0.462912    11.00000    0.07998    0.06104 =
         0.03608   -0.01883    0.01691   -0.05160
AFIX 137
H13D  2    0.764722   -0.107304    0.465529    11.00000   -1.50000
H13E  2    0.641983   -0.024484    0.481644    11.00000   -1.50000
H13F  2    0.705334    0.038057    0.459686    11.00000   -1.50000
AFIX   0
C139  1    0.578358   -0.119949    0.441033    11.00000    0.03930    0.03559 =
         0.02486   -0.00148    0.00366   -0.02086
C140  1    0.459913   -0.090893    0.446821    11.00000    0.04321    0.05087 =
         0.04372   -0.00238    0.00873   -0.02352
AFIX  43
H140  2    0.398883   -0.007997    0.446281    11.00000   -1.20000
AFIX   0
C141  1    0.429889   -0.183432    0.453469    11.00000    0.05940    0.08722 =
         0.04067   -0.00313    0.00605   -0.05246
AFIX  43
H141  2    0.348344   -0.163504    0.456990    11.00000   -1.20000
AFIX   0
C142  1    0.519456   -0.303598    0.454867    11.00000    0.09421    0.06773 =
         0.04044   -0.00503    0.00681   -0.06204
AFIX  43
H142  2    0.500100   -0.366850    0.460111    11.00000   -1.20000
AFIX   0
C143  1    0.634771   -0.331824    0.448804    11.00000    0.07982    0.04472 =
         0.04108   -0.00801    0.00900   -0.03873
AFIX  43
H143  2    0.695674   -0.414892    0.449577    11.00000   -1.20000
AFIX   0
C144  1    0.665006   -0.241366    0.441506    11.00000    0.04979    0.03278 =
         0.03985   -0.00450    0.00289   -0.02228
AFIX  43
H144  2    0.745996   -0.262593    0.436764    11.00000   -1.20000
AFIX   0
C145  1    1.080949   -0.489204    0.408936    11.00000    0.02744    0.02993 =
         0.03020   -0.00862    0.00271   -0.01299
C146  1    1.032039   -0.489677    0.438067    11.00000    0.03606    0.03204 =
         0.03260   -0.00472    0.00346   -0.01280
AFIX  43
H146  2    0.972404   -0.414779    0.444137    11.00000   -1.20000
AFIX   0
C147  1    1.068889   -0.597286    0.458247    11.00000    0.04696    0.03860 =
         0.03367   -0.00314    0.00733   -0.02040
AFIX  43
H147  2    1.033347   -0.596056    0.477841    11.00000   -1.20000
AFIX   0
C148  1    1.157069   -0.706523    0.450071    11.00000    0.04801    0.03322 =
         0.03815    0.00330   -0.00201   -0.02169
AFIX  43
H148  2    1.183278   -0.780301    0.464137    11.00000   -1.20000
AFIX   0
C149  1    1.206939   -0.708314    0.421493    11.00000    0.03921    0.02358 =
         0.04827   -0.00795    0.00555   -0.01067
AFIX  43
H149  2    1.267690   -0.783458    0.415791    11.00000   -1.20000
AFIX   0
C150  1    1.168779   -0.600840    0.401028    11.00000    0.03442    0.02774 =
         0.03438   -0.00572    0.00651   -0.01317
AFIX  43
H150  2    1.203081   -0.603214    0.381229    11.00000   -1.20000
AFIX   0
C151  1    1.134425   -0.374606    0.353204    11.00000    0.03824    0.02532 =
         0.03356   -0.00758    0.00507   -0.01488
C152  1    1.256760   -0.421787    0.360573    11.00000    0.03942    0.02791 =
         0.03916   -0.01050    0.00954   -0.01580
AFIX  43
H152  2    1.285799   -0.447866    0.381788    11.00000   -1.20000
AFIX   0
C153  1    1.337103   -0.431430    0.337489    11.00000    0.04262    0.03551 =
         0.06589   -0.02171    0.02068   -0.02345
AFIX  43
H153  2    1.420379   -0.463104    0.343018    11.00000   -1.20000
AFIX   0
C154  1    1.297581   -0.395739    0.306798    11.00000    0.05706    0.03913 =
         0.05699   -0.01501    0.02778   -0.02662
AFIX  43
H154  2    1.353063   -0.402573    0.291021    11.00000   -1.20000
AFIX   0
C155  1    1.177323   -0.350008    0.298937    11.00000    0.07379    0.03645 =
         0.03573   -0.00787    0.01850   -0.02745
AFIX  43
H155  2    1.150019   -0.326086    0.277587    11.00000   -1.20000
AFIX   0
C156  1    1.094768   -0.338145    0.321761    11.00000    0.04751    0.03027 =
         0.03307   -0.00829    0.00764   -0.01589
AFIX  43
H156  2    1.011492   -0.305294    0.315995    11.00000   -1.20000
AFIX   0
C157  1    0.623667    0.217811    0.393838    11.00000    0.03037    0.02593 =
         0.03036   -0.00239   -0.00166   -0.01533
C158  1    0.523508    0.289746    0.410007    11.00000    0.03796    0.02968 =
         0.03735   -0.00613    0.00171   -0.01576
AFIX  43
H158  2    0.457737    0.273963    0.411856    11.00000   -1.20000
AFIX   0
C159  1    0.518446    0.384204    0.423461    11.00000    0.04857    0.02715 =
         0.04046   -0.00812   -0.00071   -0.01314
AFIX  43
H159  2    0.450831    0.431375    0.434986    11.00000   -1.20000
AFIX   0
C160  1    0.612122    0.408749    0.419941    11.00000    0.05783    0.03445 =
         0.05231   -0.01457   -0.00103   -0.02265
AFIX  43
H160  2    0.608128    0.474503    0.428739    11.00000   -1.20000
AFIX   0
C161  1    0.711574    0.339772    0.403901    11.00000    0.04937    0.04059 =
         0.07297   -0.01395   -0.00473   -0.02995
AFIX  43
H161  2    0.775652    0.358024    0.401587    11.00000   -1.20000
AFIX   0
C162  1    0.718252    0.243245    0.391069    11.00000    0.03525    0.03155 =
         0.05033   -0.00813    0.00061   -0.01884
AFIX  43
H162  2    0.787822    0.194399    0.380349    11.00000   -1.20000
AFIX   0
C163  1    0.489831    0.138173    0.362505    11.00000    0.02596    0.02605 =
         0.02920   -0.00814    0.00539   -0.01276
C164  1    0.426142    0.253079    0.343974    11.00000    0.03011    0.02929 =
         0.03431   -0.00931    0.00528   -0.01594
AFIX  43
H164  2    0.460002    0.305414    0.341456    11.00000   -1.20000
AFIX   0
C165  1    0.315087    0.291548    0.329317    11.00000    0.03208    0.03202 =
         0.03736   -0.00817   -0.00111   -0.01189
AFIX  43
H165  2    0.273583    0.369135    0.316596    11.00000   -1.20000
AFIX   0
C166  1    0.264756    0.216127    0.333316    11.00000    0.03572    0.04460 =
         0.04565   -0.01198   -0.00289   -0.01985
AFIX  43
H166  2    0.188067    0.242520    0.323439    11.00000   -1.20000
AFIX   0
C167  1    0.324947    0.103390    0.351468    11.00000    0.03947    0.04120 =
         0.04954   -0.01001    0.00314   -0.02815
AFIX  43
H167  2    0.289334    0.052617    0.354322    11.00000   -1.20000
AFIX   0
C168  1    0.437888    0.063551    0.365659    11.00000    0.03769    0.02972 =
         0.03450   -0.00658    0.00073   -0.01910
AFIX  43
H168  2    0.480120   -0.015511    0.377648    11.00000   -1.20000
AFIX   0
LI5   3    0.752042   -0.143273    0.369630    11.00000    0.04027    0.03279 =
         0.04246   -0.00463    0.00577   -0.01832
LI6   3    0.864950   -0.076688    0.396742    11.00000    0.03615    0.03493 =
         0.04391   -0.01137   -0.00400   -0.01336

P7    5    0.436637   -0.304708    0.585673    11.00000    0.03082    0.02585 =
         0.03032   -0.00653    0.00424   -0.01239
P8    5    0.834600   -0.715758    0.581490    11.00000    0.02930    0.02539 =
         0.02888   -0.00541    0.00096   -0.01250
N13   4    0.465046   -0.438375    0.601389    11.00000    0.03280    0.02826 =
         0.03505   -0.00654    0.00689   -0.01552
N14   4    0.550755   -0.317158    0.566943    11.00000    0.03387    0.02815 =
         0.03080   -0.00666    0.00691   -0.01725
N15   4    0.719012   -0.647895    0.557319    11.00000    0.02969    0.02463 =
         0.02922   -0.00648   -0.00394   -0.00966
N16   4    0.790730   -0.619538    0.605542    11.00000    0.03173    0.02885 =
         0.02825   -0.00384   -0.00351   -0.01237
C169  1    0.367629   -0.461080    0.613952    11.00000    0.03884    0.03453 =
         0.04239   -0.00988    0.01221   -0.01878
AFIX  13
H169  2    0.295105   -0.414292    0.599040    11.00000   -1.20000
AFIX   0
C170  1    0.329969   -0.421511    0.645853    11.00000    0.07947    0.05039 =
         0.05359   -0.02281    0.03510   -0.03970
AFIX 137
H17A  2    0.400270   -0.465762    0.660742    11.00000   -1.50000
H17B  2    0.266173   -0.439765    0.653101    11.00000   -1.50000
H17C  2    0.299279   -0.333595    0.644202    11.00000   -1.50000
AFIX   0
C171  1    0.412044   -0.596859    0.615339    11.00000    0.03159    0.03476 =
         0.03511   -0.00610    0.00906   -0.01935
C172  1    0.490243   -0.684580    0.638752    11.00000    0.03990    0.04392 =
         0.03921   -0.00712   -0.00033   -0.02168
AFIX  43
H172  2    0.519330   -0.660670    0.654797    11.00000   -1.20000
AFIX   0
C173  1    0.527366   -0.806744    0.639419    11.00000    0.05193    0.03685 =
         0.04647    0.00192   -0.00200   -0.01957
AFIX  43
H173  2    0.582108   -0.865629    0.655700    11.00000   -1.20000
AFIX   0
C174  1    0.485732   -0.843227    0.616782    11.00000    0.04270    0.03205 =
         0.07053   -0.00422    0.00670   -0.02132
AFIX  43
H174  2    0.509076   -0.926826    0.617667    11.00000   -1.20000
AFIX   0
C175  1    0.410834   -0.759128    0.593049    11.00000    0.05246    0.04610 =
         0.06927   -0.02236   -0.00177   -0.02577
AFIX  43
H175  2    0.383478   -0.784485    0.576981    11.00000   -1.20000
AFIX   0
C176  1    0.373655   -0.636127    0.591992    11.00000    0.05033    0.04468 =
         0.03531   -0.00707   -0.00288   -0.02033
AFIX  43
H176  2    0.321511   -0.578363    0.575152    11.00000   -1.20000
AFIX   0
C177  1    0.581101   -0.218799    0.561895    11.00000    0.04411    0.02939 =
         0.03584   -0.00898    0.00976   -0.01977
AFIX  13
H177  2    0.578134   -0.189991    0.582295    11.00000   -1.20000
AFIX   0
C178  1    0.495510   -0.108772    0.538155    11.00000    0.04398    0.03016 =
         0.06071    0.00532    0.00611   -0.01435
AFIX 137
H17D  2    0.495862   -0.135460    0.518077    11.00000   -1.50000
H17E  2    0.522782   -0.048467    0.535567    11.00000   -1.50000
H17F  2    0.413093   -0.071952    0.545624    11.00000   -1.50000
AFIX   0
C179  1    0.708646   -0.270282    0.551349    11.00000    0.03773    0.02836 =
         0.04734    0.00291    0.00275   -0.01978
C180  1    0.740781   -0.326054    0.524936    11.00000    0.04585    0.04863 =
         0.04470   -0.00479    0.01356   -0.01872
AFIX  43
H180  2    0.681776   -0.333667    0.513982    11.00000   -1.20000
AFIX   0
C181  1    0.855770   -0.370921    0.514023    11.00000    0.06337    0.06135 =
         0.07867    0.00191    0.03519   -0.01484
AFIX  43
H181  2    0.875060   -0.409509    0.495923    11.00000   -1.20000
AFIX   0
C182  1    0.940164   -0.360452    0.528743    11.00000    0.05303    0.05266 =
         0.14773    0.01304    0.03771   -0.01905
AFIX  43
H182  2    1.018639   -0.390026    0.520761    11.00000   -1.20000
AFIX   0
C183  1    0.914561   -0.307104    0.555438    11.00000    0.05042    0.06096 =
         0.17947    0.01202   -0.01648   -0.04249
AFIX  43
H183  2    0.975335   -0.301107    0.566052    11.00000   -1.20000
AFIX   0
C184  1    0.797103   -0.261515    0.566817    11.00000    0.05680    0.05563 =
         0.09966   -0.01945    0.00319   -0.04033
AFIX  43
H184  2    0.778690   -0.224624    0.585190    11.00000   -1.20000
AFIX   0
C185  1    0.719633   -0.693747    0.527799    11.00000    0.03193    0.02830 =
         0.02928   -0.00379   -0.00193   -0.01233
AFIX  13
H185  2    0.776484   -0.783868    0.531005    11.00000   -1.20000
AFIX   0
C186  1    0.763603   -0.635314    0.501184    11.00000    0.04473    0.05540 =
         0.03070   -0.00243    0.00106   -0.02502
AFIX 137
H18D  2    0.712364   -0.546352    0.498660    11.00000   -1.50000
H18E  2    0.758885   -0.664182    0.481825    11.00000   -1.50000
H18F  2    0.847820   -0.657853    0.505962    11.00000   -1.50000
AFIX   0
C187  1    0.594384   -0.670708    0.519318    11.00000    0.03508    0.03193 =
         0.02819   -0.00546   -0.00122   -0.01623
C188  1    0.578419   -0.761132    0.510017    11.00000    0.04751    0.04030 =
         0.04386   -0.01480    0.00660   -0.02362
AFIX  43
H188  2    0.646384   -0.840429    0.510215    11.00000   -1.20000
AFIX   0
C189  1    0.465470   -0.738130    0.500455    11.00000    0.05875    0.05948 =
         0.05298   -0.01448    0.00002   -0.04213
AFIX  43
H189  2    0.456504   -0.801762    0.494221    11.00000   -1.20000
AFIX   0
C190  1    0.365902   -0.624541    0.499832    11.00000    0.04781    0.06701 =
         0.04114   -0.00355   -0.00584   -0.03799
AFIX  43
H190  2    0.288376   -0.608831    0.492952    11.00000   -1.20000
AFIX   0
C191  1    0.379865   -0.532655    0.509398    11.00000    0.03995    0.04795 =
         0.04327   -0.00230   -0.00481   -0.01994
AFIX  43
H191  2    0.311571   -0.453603    0.509257    11.00000   -1.20000
AFIX   0
C192  1    0.493928   -0.556636    0.519170    11.00000    0.03965    0.03893 =
         0.03622   -0.00536   -0.00547   -0.01923
AFIX  43
H192  2    0.502931   -0.493686    0.525842    11.00000   -1.20000
AFIX   0
C193  1    0.841792   -0.650928    0.637569    11.00000    0.03273    0.03277 =
         0.03009   -0.00527   -0.00002   -0.01793
AFIX  13
H193  2    0.864864   -0.737840    0.645116    11.00000   -1.20000
AFIX   0
C194  1    0.746413   -0.572223    0.658455    11.00000    0.03896    0.06659 =
         0.04252   -0.02464    0.00818   -0.02609
AFIX 137
H19A  2    0.723341   -0.486499    0.651796    11.00000   -1.50000
H19B  2    0.779381   -0.597463    0.680084    11.00000   -1.50000
H19C  2    0.674868   -0.581832    0.656984    11.00000   -1.50000
AFIX   0
C195  1    0.953260   -0.638646    0.641313    11.00000    0.04588    0.05480 =
         0.03171   -0.01989    0.01066   -0.03254
C196  1    0.955398   -0.535253    0.628763    11.00000    0.11204    0.10272 =
         0.03494   -0.01142    0.00420   -0.08759
AFIX  43
H196  2    0.886821   -0.469824    0.616845    11.00000   -1.20000
AFIX   0
C197  1    1.061531   -0.525378    0.633586    11.00000    0.14987    0.15114 =
         0.04360   -0.03020    0.02496   -0.12725
AFIX  43
H197  2    1.065653   -0.455132    0.624519    11.00000   -1.20000
AFIX   0
C198  1    1.155890   -0.620263    0.651605    11.00000    0.07636    0.14092 =
         0.09253   -0.06235    0.04571   -0.07768
AFIX  43
H198  2    1.226932   -0.615366    0.654803    11.00000   -1.20000
AFIX   0
C199  1    1.152964   -0.721043    0.665134    11.00000    0.03991    0.10478 =
         0.12278   -0.07087   -0.00314   -0.01822
AFIX  43
H199  2    1.218549   -0.783452    0.678558    11.00000   -1.20000
AFIX   0
C200  1    1.054360   -0.731337    0.659157    11.00000    0.03795    0.05851 =
         0.08674   -0.03579   -0.00809   -0.01319
AFIX  43
H200  2    1.054466   -0.804550    0.667472    11.00000   -1.20000
AFIX   0
C201  1    0.404934   -0.200209    0.613805    11.00000    0.02732    0.02770 =
         0.03218   -0.00582    0.00624   -0.01248
C202  1    0.475786   -0.245982    0.641259    11.00000    0.04379    0.03190 =
         0.03724   -0.00707    0.00326   -0.01666
AFIX  43
H202  2    0.532152   -0.330904    0.645674    11.00000   -1.20000
AFIX   0
C203  1    0.466676   -0.170786    0.662627    11.00000    0.05503    0.04089 =
         0.03371   -0.00726    0.00101   -0.02353
AFIX  43
H203  2    0.516395   -0.203946    0.681359    11.00000   -1.20000
AFIX   0
C204  1    0.384674   -0.047703    0.656272    11.00000    0.05345    0.03381 =
         0.04111   -0.01413    0.00513   -0.02280
AFIX  43
H204  2    0.377223    0.004454    0.670738    11.00000   -1.20000
AFIX   0
C205  1    0.313243   -0.000021    0.628878    11.00000    0.04538    0.02764 =
         0.04408   -0.01015    0.00518   -0.01693
AFIX  43
H205  2    0.257473    0.085045    0.624429    11.00000   -1.20000
AFIX   0
C206  1    0.322717   -0.075690    0.607957    11.00000    0.03722    0.03611 =
         0.03577   -0.00865    0.00687   -0.01819
AFIX  43
H206  2    0.272414   -0.042257    0.589324    11.00000   -1.20000
AFIX   0
C207  1    0.295510   -0.232262    0.561629    11.00000    0.03381    0.02568 =
         0.03416   -0.00997    0.00496   -0.01389
C208  1    0.183297   -0.189846    0.575130    11.00000    0.03802    0.02735 =
         0.03627   -0.00748    0.00358   -0.01495
AFIX  43
H208  2    0.179114   -0.190583    0.597044    11.00000   -1.20000
AFIX   0
C209  1    0.077794   -0.146618    0.556889    11.00000    0.03299    0.03532 =
         0.04378   -0.01080    0.00577   -0.01780
AFIX  43
H209  2    0.002120   -0.119244    0.566364    11.00000   -1.20000
AFIX   0
C210  1    0.082878   -0.143445    0.525128    11.00000    0.03693    0.04346 =
         0.04534   -0.00757   -0.00245   -0.02044
AFIX  43
H210  2    0.010615   -0.113739    0.512660    11.00000   -1.20000
AFIX   0
C211  1    0.192517   -0.183236    0.511299    11.00000    0.04189    0.04375 =
         0.03420   -0.00943   -0.00282   -0.01946
AFIX  43
H211  2    0.195575   -0.180317    0.489311    11.00000   -1.20000
AFIX   0
C212  1    0.298421   -0.227546    0.529429    11.00000    0.03476    0.03368 =
         0.03903   -0.01068    0.00581   -0.01697
AFIX  43
H212  2    0.373685   -0.254939    0.519742    11.00000   -1.20000
AFIX   0
C213  1    0.866572   -0.866483    0.599943    11.00000    0.03320    0.02920 =
         0.02761   -0.00816    0.00605   -0.01365
C214  1    0.971081   -0.942022    0.619258    11.00000    0.03961    0.03155 =
         0.02991   -0.00745    0.00521   -0.01218
AFIX  43
H214  2    1.029736   -0.917476    0.621237    11.00000   -1.20000
AFIX   0
C215  1    0.989985   -1.051755    0.635471    11.00000    0.05095    0.03256 =
         0.03464   -0.00273    0.00328   -0.01001
AFIX  43
H215  2    1.060877   -1.101846    0.648732    11.00000   -1.20000
AFIX   0
C216  1    0.905984   -1.088911    0.632450    11.00000    0.05933    0.03130 =
         0.04495   -0.00275    0.01466   -0.01926
AFIX  43
H216  2    0.919473   -1.164795    0.643551    11.00000   -1.20000
AFIX   0
C217  1    0.803472   -1.016888    0.613542    11.00000    0.05458    0.03769 =
         0.05956   -0.01142    0.01517   -0.02759
AFIX  43
H217  2    0.746204   -1.043145    0.611482    11.00000   -1.20000
AFIX   0
C218  1    0.782469   -0.904784    0.597219    11.00000    0.03946    0.03362 =
         0.03953   -0.00829    0.00652   -0.01888
AFIX  43
H218  2    0.710708   -0.854752    0.584261    11.00000   -1.20000
AFIX   0
C219  1    0.976464   -0.748694    0.563317    11.00000    0.03068    0.02682 =
         0.03100   -0.00038   -0.00251   -0.01213
C220  1    1.022626   -0.670556    0.562773    11.00000    0.03749    0.03668 =
         0.03543   -0.00352    0.00188   -0.01865
AFIX  43
H220  2    0.981246   -0.600050    0.572672    11.00000   -1.20000
AFIX   0
C221  1    1.128575   -0.693604    0.547975    11.00000    0.04186    0.05011 =
         0.04484    0.00019    0.00070   -0.03055
AFIX  43
H221  2    1.159164   -0.638956    0.547738    11.00000   -1.20000
AFIX   0
C222  1    1.189586   -0.796068    0.533581    11.00000    0.03223    0.04664 =
         0.03943    0.00498    0.00391   -0.01522
AFIX  43
H222  2    1.263406   -0.813314    0.523960    11.00000   -1.20000
AFIX   0
C223  1    1.143003   -0.873040    0.533236    11.00000    0.03579    0.03262 =
         0.03914   -0.00232    0.00572   -0.00805
AFIX  43
H223  2    1.183095   -0.941940    0.522705    11.00000   -1.20000
AFIX   0
C224  1    1.037826   -0.850111    0.548219    11.00000    0.03580    0.02751 =
         0.04110    0.00011    0.00160   -0.01445
AFIX  43
H224  2    1.007048   -0.904494    0.548193    11.00000   -1.20000
AFIX   0
LI7   3    0.604906   -0.589497    0.594187    11.00000    0.04200    0.03474 =
         0.04954   -0.00898    0.00988   -0.01574
LI8   3    0.695541   -0.475763    0.568804    11.00000    0.04084    0.03345 =
         0.04107   -0.00511    0.00429   -0.01607

P9    5    0.739094   -0.219154    0.784173    11.00000    0.03632    0.02827 =
         0.03135   -0.00707    0.00357   -0.01948
P10   5    0.756121    0.180649    0.782148    11.00000    0.02804    0.02377 =
         0.03008   -0.00369    0.00233   -0.01327
N17   4    0.636640   -0.086834    0.768920    11.00000    0.03327    0.02949 =
         0.03404   -0.00433   -0.00255   -0.01882
N18   4    0.846145   -0.207807    0.799031    11.00000    0.03072    0.02516 =
         0.03607   -0.00472    0.00093   -0.01401
N19   4    0.806828    0.081303    0.758768    11.00000    0.03268    0.02891 =
         0.02742   -0.00558    0.00662   -0.01558
N20   4    0.693379    0.125196    0.806330    11.00000    0.03445    0.03140 =
         0.02978   -0.00536    0.00632   -0.01997
C225  1    0.507456   -0.054195    0.767084    11.00000    0.03823    0.03912 =
         0.03677   -0.00443   -0.00073   -0.02449
AFIX  13
H225  2    0.485216   -0.077669    0.788226    11.00000   -1.20000
AFIX   0
C226  1    0.478377   -0.116230    0.743872    11.00000    0.05675    0.04903 =
         0.06934   -0.01004   -0.01957   -0.02905
AFIX 137
H22A  2    0.497659   -0.092414    0.722905    11.00000   -1.50000
H22B  2    0.391946   -0.091188    0.744079    11.00000   -1.50000
H22C  2    0.526821   -0.204996    0.749702    11.00000   -1.50000
AFIX   0
C227  1    0.430103    0.082765    0.757926    11.00000    0.03205    0.04225 =
         0.03773   -0.00665   -0.00573   -0.02079
C228  1    0.334282    0.151555    0.775312    11.00000    0.04176    0.05558 =
         0.04979   -0.01045    0.00265   -0.02048
AFIX  43
H228  2    0.320521    0.112822    0.794155    11.00000   -1.20000
AFIX   0
C229  1    0.257717    0.275225    0.766101    11.00000    0.03712    0.06139 =
         0.08022   -0.02680   -0.00137   -0.01285
AFIX  43
H229  2    0.192159    0.320136    0.778467    11.00000   -1.20000
AFIX   0
C230  1    0.276504    0.332263    0.739339    11.00000    0.04292    0.04017 =
         0.09417   -0.00737   -0.02387   -0.01181
AFIX  43
H230  2    0.223489    0.416901    0.732719    11.00000   -1.20000
AFIX   0
C231  1    0.372247    0.267031    0.721989    11.00000    0.05452    0.05079 =
         0.06450    0.00726   -0.00864   -0.02385
AFIX  43
H231  2    0.386330    0.307231    0.703476    11.00000   -1.20000
AFIX   0
C232  1    0.449124    0.142904    0.731055    11.00000    0.04233    0.04116 =
         0.05071   -0.00471    0.00294   -0.01565
AFIX  43
H232  2    0.515238    0.098957    0.718727    11.00000   -1.20000
AFIX   0
C233  1    0.964922   -0.316160    0.809104    11.00000    0.03605    0.02863 =
         0.03998   -0.00221   -0.00194   -0.01621
AFIX  13
H233  2    0.990457   -0.369458    0.792485    11.00000   -1.20000
AFIX   0
C234  1    0.962147   -0.391240    0.839685    11.00000    0.04360    0.04053 =
         0.06155    0.01314   -0.00933   -0.02181
AFIX 137
H23A  2    0.930749   -0.338745    0.855895    11.00000   -1.50000
H23B  2    1.044451   -0.457889    0.846069    11.00000   -1.50000
H23C  2    0.909460   -0.425200    0.836688    11.00000   -1.50000
AFIX   0
C235  1    1.057178   -0.274930    0.812157    11.00000    0.03352    0.02576 =
         0.03262    0.00519   -0.00625   -0.01097
C236  1    1.047786   -0.202447    0.834359    11.00000    0.03798    0.04044 =
         0.04043   -0.01055    0.00247   -0.01842
AFIX  43
H236  2    0.980983   -0.175900    0.847455    11.00000   -1.20000
AFIX   0
C237  1    1.134310   -0.168773    0.837553    11.00000    0.04744    0.04728 =
         0.04833   -0.01500   -0.00148   -0.02472
AFIX  43
H237  2    1.126408   -0.119080    0.852747    11.00000   -1.20000
AFIX   0
C238  1    1.231716   -0.206584    0.818927    11.00000    0.03724    0.04524 =
         0.05824   -0.00479   -0.00355   -0.02249
AFIX  43
H238  2    1.292075   -0.184793    0.821533    11.00000   -1.20000
AFIX   0
C239  1    1.241431   -0.276022    0.796526    11.00000    0.03574    0.04917 =
         0.04885   -0.00638    0.00983   -0.01845
AFIX  43
H239  2    1.307600   -0.300795    0.783228    11.00000   -1.20000
AFIX   0
C240  1    1.155372   -0.309722    0.793334    11.00000    0.03842    0.03846 =
         0.03745   -0.00977    0.00555   -0.01738
AFIX  43
H240  2    1.163417   -0.358181    0.777804    11.00000   -1.20000
AFIX   0
C241  1    0.850708    0.102372    0.727807    11.00000    0.03778    0.03027 =
         0.02848   -0.00361    0.00620   -0.01654
AFIX  13
H241  2    0.873412    0.167104    0.727762    11.00000   -1.20000
AFIX   0
C242  1    0.752673    0.144356    0.702467    11.00000    0.04637    0.04495 =
         0.03196   -0.00209    0.00232   -0.01108
AFIX 137
H24A  2    0.725210    0.084479    0.703393    11.00000   -1.50000
H24B  2    0.785206    0.152162    0.682046    11.00000   -1.50000
H24C  2    0.684132    0.223609    0.705558    11.00000   -1.50000
AFIX   0
C243  1    0.962621   -0.014969    0.722118    11.00000    0.03380    0.03868 =
         0.02293   -0.00435    0.00348   -0.01780
C244  1    1.073496   -0.021036    0.716578    11.00000    0.04086    0.05049 =
         0.04402   -0.01233    0.00923   -0.02606
AFIX  43
H244  2    1.081547    0.048691    0.717412    11.00000   -1.20000
AFIX   0
C245  1    1.173077   -0.128037    0.709814    11.00000    0.03273    0.07477 =
         0.04573   -0.01013    0.00490   -0.01966
AFIX  43
H245  2    1.248410   -0.130870    0.706011    11.00000   -1.20000
AFIX   0
C246  1    1.162616   -0.229556    0.708627    11.00000    0.04651    0.04604 =
         0.03073   -0.00810    0.00053   -0.00618
AFIX  43
H246  2    1.230261   -0.302311    0.703759    11.00000   -1.20000
AFIX   0
C247  1    1.053910   -0.225317    0.714511    11.00000    0.05639    0.03540 =
         0.03702   -0.00481    0.00189   -0.01754
AFIX  43
H247  2    1.046371   -0.295471    0.713905    11.00000   -1.20000
AFIX   0
C248  1    0.955864   -0.119424    0.721289    11.00000    0.03772    0.03296 =
         0.03908   -0.00660    0.00504   -0.01591
AFIX  43
H248  2    0.881426   -0.118055    0.725517    11.00000   -1.20000
AFIX   0
C249  1    0.672464    0.146536    0.838699    11.00000    0.03144    0.03316 =
         0.02613   -0.00440    0.00057   -0.01742
AFIX  13
H249  2    0.738646    0.158566    0.846398    11.00000   -1.20000
AFIX   0
C250  1    0.679865    0.033444    0.858530    11.00000    0.04615    0.03191 =
         0.03997    0.00158    0.00783   -0.01207
AFIX 137
H25A  2    0.615614    0.020040    0.851339    11.00000   -1.50000
H25B  2    0.669595    0.045652    0.880424    11.00000   -1.50000
H25C  2    0.759128   -0.037849    0.856538    11.00000   -1.50000
AFIX   0
C251  1    0.551066    0.256495    0.843799    11.00000    0.03599    0.02964 =
         0.02833   -0.00150    0.00639   -0.02065
C252  1    0.541703    0.328322    0.865681    11.00000    0.04971    0.04468 =
         0.05214   -0.01667    0.01217   -0.03307
AFIX  43
H252  2    0.613038    0.312623    0.876605    11.00000   -1.20000
AFIX   0
C253  1    0.430401    0.423091    0.872124    11.00000    0.06752    0.04339 =
         0.06044   -0.02554    0.02649   -0.03641
AFIX  43
H253  2    0.425865    0.470356    0.887637    11.00000   -1.20000
AFIX   0
C254  1    0.327790    0.448303    0.856222    11.00000    0.04915    0.04099 =
         0.04804   -0.00186    0.01078   -0.00634
AFIX  43
H254  2    0.251666    0.514251    0.860274    11.00000   -1.20000
AFIX   0
C255  1    0.334667    0.378011    0.834273    11.00000    0.03416    0.07332 =
         0.04128   -0.00559    0.00111   -0.00461
AFIX  43
H255  2    0.263191    0.395139    0.823145    11.00000   -1.20000
AFIX   0
C256  1    0.445439    0.282524    0.828400    11.00000    0.03848    0.05710 =
         0.03036   -0.00981    0.00250   -0.01535
AFIX  43
H256  2    0.449018    0.233644    0.813421    11.00000   -1.20000
AFIX   0
C257  1    0.801584   -0.325194    0.755910    11.00000    0.03579    0.03718 =
         0.03783   -0.01135    0.00819   -0.02461
C258  1    0.878194   -0.450252    0.764426    11.00000    0.03951    0.04121 =
         0.04939   -0.01623    0.00650   -0.02564
AFIX  43
H258  2    0.890770   -0.484792    0.785844    11.00000   -1.20000
AFIX   0
C259  1    0.936215   -0.524951    0.742277    11.00000    0.03960    0.04630 =
         0.07207   -0.02994    0.01432   -0.02806
AFIX  43
H259  2    0.988315   -0.609998    0.748555    11.00000   -1.20000
AFIX   0
C260  1    0.918738   -0.476499    0.711165    11.00000    0.05051    0.07082 =
         0.06380   -0.04042    0.02396   -0.04185
AFIX  43
H260  2    0.959089   -0.528157    0.696023    11.00000   -1.20000
AFIX   0
C261  1    0.842405   -0.352469    0.701807    11.00000    0.06497    0.07620 =
         0.04245   -0.02840    0.02202   -0.05077
AFIX  43
H261  2    0.829673   -0.319036    0.680306    11.00000   -1.20000
AFIX   0
C262  1    0.785008   -0.277939    0.724081    11.00000    0.05008    0.04802 =
         0.04266   -0.01395    0.01193   -0.03503
AFIX  43
H262  2    0.733260   -0.192921    0.717659    11.00000   -1.20000
AFIX   0
C263  1    0.671711   -0.285229    0.812593    11.00000    0.03480    0.02726 =
         0.03387   -0.00514    0.00198   -0.01660
C264  1    0.632644   -0.365588    0.806486    11.00000    0.04071    0.03474 =
         0.03738   -0.00943    0.00402   -0.02250
AFIX  43
H264  2    0.650554   -0.397444    0.787362    11.00000   -1.20000
AFIX   0
C265  1    0.567785   -0.399300    0.828167    11.00000    0.04038    0.03868 =
         0.04309   -0.00770    0.00300   -0.02594
AFIX  43
H265  2    0.541689   -0.453884    0.823744    11.00000   -1.20000
AFIX   0
C266  1    0.541305   -0.354040    0.855936    11.00000    0.04074    0.04678 =
         0.04060   -0.00198    0.00715   -0.02785
AFIX  43
H266  2    0.497032   -0.377302    0.870673    11.00000   -1.20000
AFIX   0
C267  1    0.579323   -0.274369    0.862405    11.00000    0.04718    0.04765 =
         0.03117   -0.00903    0.00614   -0.02924
AFIX  43
H267  2    0.561121   -0.243059    0.881603    11.00000   -1.20000
AFIX   0
C268  1    0.643545   -0.240467    0.841010    11.00000    0.04645    0.03403 =
         0.03550   -0.00697    0.00173   -0.02618
AFIX  43
H268  2    0.669083   -0.185738    0.845670    11.00000   -1.20000
AFIX   0
C269  1    0.871167    0.199185    0.800401    11.00000    0.03298    0.02586 =
         0.03261    0.00152    0.00050   -0.01600
C270  1    0.993009    0.118087    0.797629    11.00000    0.03641    0.03658 =
         0.06141   -0.00557    0.00181   -0.02153
AFIX  43
H270  2    1.016333    0.055770    0.785054    11.00000   -1.20000
AFIX   0
C271  1    1.081394    0.127970    0.813303    11.00000    0.03694    0.05679 =
         0.09746   -0.00430   -0.00967   -0.02629
AFIX  43
H271  2    1.164757    0.071992    0.811370    11.00000   -1.20000
AFIX   0
C272  1    1.049381    0.217115    0.831363    11.00000    0.05959    0.06515 =
         0.07464    0.00739   -0.02233   -0.04581
AFIX  43
H272  2    1.110358    0.223097    0.841883    11.00000   -1.20000
AFIX   0
C273  1    0.928165    0.298920    0.834394    11.00000    0.08007    0.05527 =
         0.03979    0.00223   -0.01134   -0.05089
AFIX  43
H273  2    0.905530    0.361279    0.846918    11.00000   -1.20000
AFIX   0
C274  1    0.840377    0.289002    0.819023    11.00000    0.04248    0.03592 =
         0.04238   -0.00500   -0.00044   -0.02245
AFIX  43
H274  2    0.757194    0.344812    0.821242    11.00000   -1.20000
AFIX   0
C275  1    0.656459    0.333507    0.761885    11.00000    0.02883    0.02432 =
         0.02975   -0.00557    0.00107   -0.01299
C276  1    0.701208    0.407223    0.747629    11.00000    0.03030    0.02857 =
         0.04042   -0.00739    0.00140   -0.01500
AFIX  43
H276  2    0.785690    0.379215    0.749485    11.00000   -1.20000
AFIX   0
C277  1    0.624344    0.521476    0.730663    11.00000    0.04725    0.02539 =
         0.03698   -0.00454    0.00266   -0.02001
AFIX  43
H277  2    0.656498    0.570587    0.720966    11.00000   -1.20000
AFIX   0
C278  1    0.501831    0.563170    0.727957    11.00000    0.04100    0.02742 =
         0.04614    0.00278   -0.00215   -0.01148
AFIX  43
H278  2    0.449125    0.641119    0.716408    11.00000   -1.20000
AFIX   0
C279  1    0.456089    0.491812    0.741987    11.00000    0.02843    0.04207 =
         0.07174    0.01151   -0.00722   -0.01397
AFIX  43
H279  2    0.371395    0.520735    0.740263    11.00000   -1.20000
AFIX   0
C280  1    0.533051    0.377162    0.758754    11.00000    0.03618    0.03916 =
         0.05746    0.00808   -0.00226   -0.02377
AFIX  43
H280  2    0.500301    0.328224    0.768179    11.00000   -1.20000
AFIX   0
LI9   3    0.658548    0.049965    0.773119    11.00000    0.05300    0.05635 =
         0.06103   -0.02973    0.02660   -0.03876
LI10  3    0.866200   -0.065712    0.791259    11.00000    0.07954    0.05531 =
         0.10984    0.02909   -0.05381   -0.04891
HKLF 4


REM  tjf-pr08-2-p1 in P1 #1
REM wR2 = 0.0817, GooF = S = 0.962, Restrained GooF = 0.962 for all data
REM R1 = 0.0370 for 31511 Fo > 4sig(Fo) and 0.0594 for all 41258 data
REM 2902 parameters refined using 3 restraints

END

WGHT      0.0458      0.0000

REM Highest difference peak  0.307,  deepest hole -0.212,  1-sigma level  0.035
Q1    1   0.9783 -0.4364  0.6245  11.00000  0.05    0.31
Q2    1   0.3187  0.7136  0.2230  11.00000  0.05    0.26
Q3    1   0.3459  0.5831  0.2213  11.00000  0.05    0.21
Q4    1   0.8749 -0.4588  0.6251  11.00000  0.05    0.20
Q5    1   0.5441  0.5531  0.2448  11.00000  0.05    0.18
Q6    1   0.2123  0.3791  0.8262  11.00000  0.05    0.17
Q7    1   0.9244 -0.1128  0.7765  11.00000  0.05    0.16
Q8    1   0.2395  0.3987  0.1346  11.00000  0.05    0.16
Q9    1   0.8088  0.2213  0.7880  11.00000  0.05    0.15
Q10   1   1.2830 -0.0946 -0.0491  11.00000  0.05    0.15
;
_shelx_res_checksum              25011
_olex2_submission_special_instructions 'No special instructions were received'
####################################################################### 
# 
# This file contains crystal structure data downloaded from the 
# Cambridge Structural Database (CSD) hosted by the Cambridge 
# Crystallographic Data Centre (CCDC).
# 
# Full information about CCDC data access policies and citation 
# guidelines are available at http://www.ccdc.cam.ac.uk/access/V1 
# 
# Audit and citation data items may have been added by the CCDC. 
# Please retain this information to preserve the provenance of 
# this file and to allow appropriate attribution of the data. 
# 
#######################################################################

data_orthocs
_database_code_depnum_ccdc_archive 'CCDC 1892955'
loop_
_audit_author_name
_audit_author_address
'Thomas J. Feuerstein'
;KIT
Germany
;
_audit_update_record             
;
2019-01-23 deposited with the CCDC.	2019-03-12 downloaded from the CCDC.
;
_audit_creation_date             2018-09-20
_audit_creation_method           
;
Olex2 1.2
(compiled 2018.05.29 svn.r3508 for OlexSys, GUI svn.r5506)
;
_shelx_SHELXL_version_number     2018/3

#==============================================================================
_chemical_name_common            ?
_chemical_name_systematic        ?
_chemical_formula_moiety         '1.5(C56 H56 Cs2 N4 P2)'
_chemical_formula_sum            'C84 H84 Cs3 N6 P3'
_chemical_formula_weight         1669.21
_chemical_absolute_configuration rmad
_chemical_melting_point          ?
loop_
_atom_type_symbol
_atom_type_description
_atom_type_scat_dispersion_real
_atom_type_scat_dispersion_imag
_atom_type_scat_source
C C 0.0033 0.0016 'International Tables Vol C Tables 4.2.6.8 and 6.1.1.4'
H H 0.0000 0.0000 'International Tables Vol C Tables 4.2.6.8 and 6.1.1.4'
[truncated: 73,973 more chars]
